# Supplementary material for: On Stenocypris (Crustacea, Ostracoda) species from Yunnan Province, southwestern China, with a description of a new species
Source: Zookeys. 2026 Jul 10;1284:271–97. doi: 10.3897/zookeys.1284.195403 (PMC13379715; doi:10.3897/zookeys.1284.195403)
Supplement: XML Treatment for Stenocypris menghaiensis [file zookeys.1284.195403-treatment1.xml]

<!DOCTYPE tp:taxon-treatment
  PUBLIC "-//TaxonX//DTD Taxonomic Treatment Publishing DTD v0 20100105//EN" "tax-treatment-NSO.dtd">
<tp:taxon-treatment xmlns:tp="http://www.plazi.org/taxpub"><tp:treatment-meta><kwd-group><label>Taxon classification</label><kwd>
                <named-content content-type="kingdom">Animalia</named-content>
              </kwd><kwd>
                <named-content content-type="order">Podocopida</named-content>
              </kwd><kwd>
                <named-content content-type="family">Cyprididae</named-content>
              </kwd></kwd-group><mixed-citation publication-type="journal"><person-group><name><surname>Zhai</surname><given-names>Dayou</given-names></name><name><surname>Smith</surname><given-names>Robin James</given-names></name><name><surname>Mai</surname><given-names>Huijuan</given-names></name><name><surname>Jiang</surname><given-names>Ping</given-names></name><name><surname>Zeng</surname><given-names>Kewei</given-names></name></person-group><article-title>On <italic><tp:taxon-name><tp:taxon-name-part taxon-name-part-type="genus" reg="Stenocypris">Stenocypris</tp:taxon-name-part></tp:taxon-name></italic> (<tp:taxon-name><tp:taxon-name-part taxon-name-part-type="subphylum" reg="Crustacea">Crustacea</tp:taxon-name-part></tp:taxon-name>, <tp:taxon-name><tp:taxon-name-part taxon-name-part-type="class" reg="Ostracoda">Ostracoda</tp:taxon-name-part></tp:taxon-name>) species from Yunnan Province, southwestern China, with a description of a new species</article-title><source>Zookeys</source><day>10</day><month>07</month><year>2026</year><volume>1284</volume><fpage>271</fpage><lpage>297</lpage><pub-id pub-id-type="doi">10.3897/zookeys.1284.195403</pub-id></mixed-citation></tp:treatment-meta><tp:nomenclature><tp:taxon-name><object-id xmlns:xlink="http://www.w3.org/1999/xlink" content-type="arpha" xlink:type="simple">89FD5162-DA64-5BE1-BE89-4CDE527BB3D6</object-id>
                    		<tp:taxon-name-part taxon-name-part-type="genus" reg="Stenocypris">Stenocypris</tp:taxon-name-part> <tp:taxon-name-part taxon-name-part-type="species" reg="menghaiensis">menghaiensis</tp:taxon-name-part>
                    	
                    		<object-id xmlns:xlink="http://www.w3.org/1999/xlink" content-type="zoobank" xlink:type="simple">https://zoobank.org/3E5EBF82-B520-461B-9615-1E5621E6CFD5</object-id>
                    	</tp:taxon-name><tp:taxon-status xmlns:xlink="http://www.w3.org/1999/xlink" xlink:type="simple">sp. nov.</tp:taxon-status><xref ref-type="fig" rid="F2">Figs 2</xref><xref ref-type="fig" rid="F3">, 3</xref><xref ref-type="supplementary-material" rid="S5">A, 4A1–A2, 5, 6, Suppl. material 5</xref><xref ref-type="supplementary-material" rid="S6">: fig. 1A, Suppl. material 6</xref></tp:nomenclature><tp:treatment-sec sec-type="Type locality"><title>Type locality.</title><p>Site Y249 (Fig. <xref ref-type="fig" rid="F1">1</xref>, Table <xref ref-type="table" rid="T1">1</xref>), stream in valley in Menghai County of Yunnan Province (<named-content xmlns:xlink="http://www.w3.org/1999/xlink" content-type="dwc:verbatimCoordinates" xlink:type="simple">22°08'38"N, 100°09'13"E</named-content>, altitude 1070 m a.s.l.).</p></tp:treatment-sec><tp:treatment-sec sec-type="Type material"><title>Type material.</title><p><bold><italic>Holotype</italic></bold>: • dissected female (WOC483) from type locality. <bold><italic>Paratypes</italic></bold>: • five dissected females (WOC477, WOC570, WOC602, WOC696, WOC714), from type locality and another four sites (Table <xref ref-type="table" rid="T2">2</xref>).</p></tp:treatment-sec><tp:treatment-sec sec-type="Additional material"><title>Additional material.</title><p>Two undissected females (WOC722, WOC723) from site Y240 (Table <xref ref-type="table" rid="T1">1</xref>). WOC722 with soft parts deteriorated to some extent.</p></tp:treatment-sec><tp:treatment-sec sec-type="Dimensions"><title>Dimensions.</title><p><abbrev xmlns:xlink="http://www.w3.org/1999/xlink" xlink:title="left valve" xlink:type="simple">LV</abbrev> (<italic>n</italic> = 6) <abbrev xmlns:xlink="http://www.w3.org/1999/xlink" xlink:title="length" xlink:type="simple">L</abbrev> 1287–1416 μm, <abbrev xmlns:xlink="http://www.w3.org/1999/xlink" xlink:title="height" xlink:type="simple">H</abbrev>/<abbrev xmlns:xlink="http://www.w3.org/1999/xlink" xlink:title="length" xlink:type="simple">L</abbrev> 0.439–0.450. <abbrev xmlns:xlink="http://www.w3.org/1999/xlink" xlink:title="right valve" xlink:type="simple">RV</abbrev> (<italic>n</italic> = 4) <abbrev xmlns:xlink="http://www.w3.org/1999/xlink" xlink:title="length" xlink:type="simple">L</abbrev> 1252–1385 μm, <abbrev xmlns:xlink="http://www.w3.org/1999/xlink" xlink:title="height" xlink:type="simple">H</abbrev>/<abbrev xmlns:xlink="http://www.w3.org/1999/xlink" xlink:title="length" xlink:type="simple">L</abbrev> 0.435–0.441. <abbrev xmlns:xlink="http://www.w3.org/1999/xlink" xlink:title="left valve" xlink:type="simple">LV</abbrev> ~ 30–40 μm longer than <abbrev xmlns:xlink="http://www.w3.org/1999/xlink" xlink:title="right valve" xlink:type="simple">RV</abbrev> of same individual (Table <xref ref-type="table" rid="T2">2</xref>).</p></tp:treatment-sec><tp:treatment-sec sec-type="Diagnosis"><title>Diagnosis.</title><p>Small-sized <italic><tp:taxon-name><tp:taxon-name-part taxon-name-part-type="genus" reg="Stenocypris">Stenocypris</tp:taxon-name-part></tp:taxon-name></italic>. Septa well-developed, expanded at antero-dorsal and antero-ventral areas. <abbrev xmlns:xlink="http://www.w3.org/1999/xlink" xlink:title="calcified inner lamella" xlink:type="simple">CIL</abbrev> narrow at postero-ventral area, only slightly wider than septal band, without any inward expansion. Groove well-developed on <abbrev xmlns:xlink="http://www.w3.org/1999/xlink" xlink:title="left valve" xlink:type="simple">LV</abbrev>, narrow ventrally, wider and shallower towards both ends. <abbrev xmlns:xlink="http://www.w3.org/1999/xlink" xlink:title="left valve" xlink:type="simple">LV</abbrev> overlaps <abbrev xmlns:xlink="http://www.w3.org/1999/xlink" xlink:title="right valve" xlink:type="simple">RV</abbrev> along free margins. Valve surface without striations, but with polygonal pattern observable under high magnification of <abbrev xmlns:xlink="http://www.w3.org/1999/xlink" xlink:title="scanning electron microscope" xlink:type="simple">SEM</abbrev>. <abbrev xmlns:xlink="http://www.w3.org/1999/xlink" xlink:title="antennule" xlink:type="simple">A1</abbrev> with pear-shaped <abbrev xmlns:xlink="http://www.w3.org/1999/xlink" xlink:title="Rome organ" xlink:type="simple">RO</abbrev>. Swimming setae on <abbrev xmlns:xlink="http://www.w3.org/1999/xlink" xlink:title="antenna" xlink:type="simple">A2</abbrev> short, extending to approx. midway of penultimate segment. <abbrev xmlns:xlink="http://www.w3.org/1999/xlink" xlink:title="sixth limb" xlink:type="simple">L6</abbrev> with seta h3 more than twice as long as h1. Right <abbrev xmlns:xlink="http://www.w3.org/1999/xlink" xlink:title="uropod" xlink:type="simple">Ur</abbrev> ramus with more pronounced spines than left <abbrev xmlns:xlink="http://www.w3.org/1999/xlink" xlink:title="uropod" xlink:type="simple">Ur</abbrev> ramus. Size and number of spines on right <abbrev xmlns:xlink="http://www.w3.org/1999/xlink" xlink:title="uropod" xlink:type="simple">Ur</abbrev> ramus variable among individuals.</p></tp:treatment-sec><tp:treatment-sec sec-type="Description of female"><title>Description of female.</title><p><bold><italic><abbrev xmlns:xlink="http://www.w3.org/1999/xlink" xlink:title="carapace" xlink:type="simple">Cp</abbrev></italic></bold> (Figs <xref ref-type="fig" rid="F2">2</xref>, <xref ref-type="fig" rid="F3">3A</xref>) sub-reniform in lateral view. Dorsal margin gently curved, with highest part near or slightly behind mid-length. Anterior margin broadly rounded, with antero-dorsal section of <abbrev xmlns:xlink="http://www.w3.org/1999/xlink" xlink:title="right valve" xlink:type="simple">RV</abbrev> slightly concave. Posterior margin narrowly rounded, with upper section nearly straight. Ventral margin concave. In interior view, <abbrev xmlns:xlink="http://www.w3.org/1999/xlink" xlink:title="left valve" xlink:type="simple">LV</abbrev> with distinct ventral groove situated immediately below inner list. Groove narrow in ventral area, shallower and wider towards both ends (Fig. <xref ref-type="fig" rid="F2">2A, K</xref>). Anterior <abbrev xmlns:xlink="http://www.w3.org/1999/xlink" xlink:title="calcified inner lamella" xlink:type="simple">CIL</abbrev> wide, with polygonal patterns (Fig. <xref ref-type="fig" rid="F2">2A, D, K</xref>). Posterior <abbrev xmlns:xlink="http://www.w3.org/1999/xlink" xlink:title="calcified inner lamella" xlink:type="simple">CIL</abbrev> narrow (Figs <xref ref-type="fig" rid="F2">2A</xref>, <xref ref-type="fig" rid="F2">2D</xref>, <xref ref-type="fig" rid="F3">3A</xref>). Septa narrow proximally, becoming wider towards valve margin (Fig. 4A1–<abbrev xmlns:xlink="http://www.w3.org/1999/xlink" xlink:title="antenna" xlink:type="simple">A2</abbrev>). Each cavity between septa branching into comparatively long radial pore canals. False pore canals present. Valve surface covered with polygonal pattern (Fig. <xref ref-type="fig" rid="F2">2J</xref>). Setal pores with rims. In dorsal (Fig. <xref ref-type="fig" rid="F2">2E</xref>) and ventral (Fig. <xref ref-type="fig" rid="F2">2G–I</xref>, Suppl. material <xref ref-type="supplementary-material" rid="S6">6</xref>: fig. 2B) views, greatest width situated at posterior ~ 1/3 to 1/4. In ventral view, septal band nearly symmetrical between two valves (Suppl. material <xref ref-type="supplementary-material" rid="S6">6</xref>: fig. 2B). <abbrev xmlns:xlink="http://www.w3.org/1999/xlink" xlink:title="left valve" xlink:type="simple">LV</abbrev> overlaps <abbrev xmlns:xlink="http://www.w3.org/1999/xlink" xlink:title="right valve" xlink:type="simple">RV</abbrev> on anterior, ventral, and posterior margins. Both valves with outer list (Fig. <xref ref-type="fig" rid="F2">2H, I</xref>), yet that on <abbrev xmlns:xlink="http://www.w3.org/1999/xlink" xlink:title="right valve" xlink:type="simple">RV</abbrev> concealed by <abbrev xmlns:xlink="http://www.w3.org/1999/xlink" xlink:title="left valve" xlink:type="simple">LV</abbrev> upon valve closure (Fig. <xref ref-type="fig" rid="F2">2G</xref>). Shell pale white or light cyan (Fig. <xref ref-type="fig" rid="F3">3A</xref>; Suppl. material <xref ref-type="supplementary-material" rid="S6">6</xref>: fig. 2A). For measurements, see Table <xref ref-type="table" rid="T2">2</xref>.</p><fig id="F2" position="float" orientation="portrait"><object-id xmlns:xlink="http://www.w3.org/1999/xlink" content-type="doi" xlink:type="simple">10.3897/zookeys.1284.195403.figure2</object-id><object-id xmlns:xlink="http://www.w3.org/1999/xlink" content-type="arpha" xlink:type="simple">2232A787-F99A-53DD-B3BE-480952649435</object-id><label>Figure 2.</label><caption><p><italic><tp:taxon-name><tp:taxon-name-part taxon-name-part-type="genus" reg="Stenocypris">Stenocypris</tp:taxon-name-part> <tp:taxon-name-part taxon-name-part-type="species" reg="menghaiensis">menghaiensis</tp:taxon-name-part></tp:taxon-name></italic> sp. nov., females. <bold>A</bold>. <abbrev xmlns:xlink="http://www.w3.org/1999/xlink" xlink:title="left valve" xlink:type="simple">LV</abbrev>, <abbrev xmlns:xlink="http://www.w3.org/1999/xlink" xlink:title="interior view/side" xlink:type="simple">int</abbrev>. (WOC696); <bold>B</bold>. <abbrev xmlns:xlink="http://www.w3.org/1999/xlink" xlink:title="right valve" xlink:type="simple">RV</abbrev>, <abbrev xmlns:xlink="http://www.w3.org/1999/xlink" xlink:title="exterior view/side" xlink:type="simple">ext</abbrev>. (WOC696); <bold>C</bold>. <abbrev xmlns:xlink="http://www.w3.org/1999/xlink" xlink:title="left valve" xlink:type="simple">LV</abbrev>, <abbrev xmlns:xlink="http://www.w3.org/1999/xlink" xlink:title="exterior view/side" xlink:type="simple">ext</abbrev>. (WOC477); <bold>D</bold>. <abbrev xmlns:xlink="http://www.w3.org/1999/xlink" xlink:title="right valve" xlink:type="simple">RV</abbrev>, <abbrev xmlns:xlink="http://www.w3.org/1999/xlink" xlink:title="interior view/side" xlink:type="simple">int</abbrev>. (WOC477); <bold>E</bold>. <abbrev xmlns:xlink="http://www.w3.org/1999/xlink" xlink:title="right valve" xlink:type="simple">RV</abbrev>, <abbrev xmlns:xlink="http://www.w3.org/1999/xlink" xlink:title="dorsal view/side" xlink:type="simple">dor</abbrev>. (WOC483, holotype); <bold>F</bold>. <abbrev xmlns:xlink="http://www.w3.org/1999/xlink" xlink:title="left valve" xlink:type="simple">LV</abbrev>, <abbrev xmlns:xlink="http://www.w3.org/1999/xlink" xlink:title="exterior view/side" xlink:type="simple">ext</abbrev>. (WOC483, holotype); <bold>G</bold>. <abbrev xmlns:xlink="http://www.w3.org/1999/xlink" xlink:title="carapace" xlink:type="simple">Cp</abbrev>, <abbrev xmlns:xlink="http://www.w3.org/1999/xlink" xlink:title="ventral view/side" xlink:type="simple">ven</abbrev>. (WOC722); <bold><abbrev xmlns:xlink="http://www.w3.org/1999/xlink" xlink:title="height" xlink:type="simple">H</abbrev></bold>. <abbrev xmlns:xlink="http://www.w3.org/1999/xlink" xlink:title="left valve" xlink:type="simple">LV</abbrev>, <abbrev xmlns:xlink="http://www.w3.org/1999/xlink" xlink:title="ventral view/side" xlink:type="simple">ven</abbrev>. (WOC714); <bold>I</bold>. <abbrev xmlns:xlink="http://www.w3.org/1999/xlink" xlink:title="right valve" xlink:type="simple">RV</abbrev>, <abbrev xmlns:xlink="http://www.w3.org/1999/xlink" xlink:title="ventral view/side" xlink:type="simple">ven</abbrev>. (WOC714); <bold>J</bold>. Surface detail of (<bold>B</bold>), showing the polygonal pattern and a rim-bearing pore; <bold>K</bold>. Detail of marginal area of (<bold>A</bold>), showing the groove. Anterior to left for (<bold>E, G–I</bold>). See text for explanation of abbreviations.</p></caption><graphic xmlns:xlink="http://www.w3.org/1999/xlink" xlink:href="zookeys-1284-271_article-195403__-g002.jpg" id="oo_1712685.jpg" position="float" orientation="portrait" xlink:type="simple"><uri content-type="original_file" xlink:type="simple">https://binary.pensoft.net/fig/1712685</uri></graphic></fig><fig id="F3" position="float" orientation="portrait"><object-id xmlns:xlink="http://www.w3.org/1999/xlink" content-type="doi" xlink:type="simple">10.3897/zookeys.1284.195403.figure3</object-id><object-id xmlns:xlink="http://www.w3.org/1999/xlink" content-type="arpha" xlink:type="simple">AC3D0700-CB19-5FF4-82C0-1ECBAC53031A</object-id><label>Figure 3.</label><caption><p>Exterior views of the female LVs of <italic><tp:taxon-name><tp:taxon-name-part taxon-name-part-type="genus" reg="Stenocypris">Stenocypris</tp:taxon-name-part></tp:taxon-name></italic> species. The general morphology of the septa and the width of the postero-ventral <abbrev xmlns:xlink="http://www.w3.org/1999/xlink" xlink:title="calcified inner lamella" xlink:type="simple">CIL</abbrev> are shown. Arrowheads point to the position of the <abbrev xmlns:xlink="http://www.w3.org/1999/xlink" xlink:title="inner margin (boundary between calcified and uncalcified inner lamellae)" xlink:type="simple">IM</abbrev>. <bold>A</bold>. <italic><tp:taxon-name><tp:taxon-name-part taxon-name-part-type="genus" reg="Stenocypris">Stenocypris</tp:taxon-name-part> <tp:taxon-name-part taxon-name-part-type="species" reg="menghaiensis">menghaiensis</tp:taxon-name-part></tp:taxon-name></italic> sp. nov. (WOC483, holotype); <bold>B</bold>. <italic><tp:taxon-name><tp:taxon-name-part taxon-name-part-type="genus" reg="Stenocypris">S.</tp:taxon-name-part> <tp:taxon-name-part taxon-name-part-type="species" reg="hirutai">hirutai</tp:taxon-name-part></tp:taxon-name></italic> Smith &amp; Kamiya, 2006 (WOC541); <bold>C</bold>. <italic><tp:taxon-name><tp:taxon-name-part taxon-name-part-type="genus" reg="Stenocypris">S.</tp:taxon-name-part> <tp:taxon-name-part taxon-name-part-type="species" reg="orientalis">orientalis</tp:taxon-name-part></tp:taxon-name></italic> Victor &amp; Fernando, 1981 (OSBK31); <bold>D</bold>. <italic><tp:taxon-name><tp:taxon-name-part taxon-name-part-type="genus" reg="Stenocypris">Stenocypris</tp:taxon-name-part></tp:taxon-name></italic> sp. 1 (WOC176); <bold>E</bold>. <italic><tp:taxon-name><tp:taxon-name-part taxon-name-part-type="genus" reg="Stenocypris">Stenocypris</tp:taxon-name-part></tp:taxon-name></italic> sp. 2 (WOC547); <bold>F</bold>. <italic><tp:taxon-name><tp:taxon-name-part taxon-name-part-type="genus" reg="Stenocypris">Stenocypris</tp:taxon-name-part></tp:taxon-name></italic> sp. 3 (WOC485, anterior part broken during preparation). Scale applies to all panels.</p></caption><graphic xmlns:xlink="http://www.w3.org/1999/xlink" xlink:href="zookeys-1284-271_article-195403__-g003.jpg" id="oo_1712686.jpg" position="float" orientation="portrait" xlink:type="simple"><uri content-type="original_file" xlink:type="simple">https://binary.pensoft.net/fig/1712686</uri></graphic></fig><table-wrap id="T2" position="float" orientation="portrait"><label>Table 2.</label><caption><p>The valve sizes of the dissected adult females of <italic><tp:taxon-name><tp:taxon-name-part taxon-name-part-type="genus" reg="Stenocypris">Stenocypris</tp:taxon-name-part></tp:taxon-name></italic> from Yunnan Province, China. Measurements were made from photographs taken with a Shangguang XSP-12CA transmitted light microscope unless otherwise noted.</p></caption><table><tbody><tr><th rowspan="1" colspan="1">
                      <bold>Collection number</bold>
                    </th><th rowspan="1" colspan="1">
                      <bold>Taxon</bold>
                    </th><th rowspan="1" colspan="1">
                      <bold>Site</bold>
                    </th><th rowspan="1" colspan="1">
                      <bold><abbrev xmlns:xlink="http://www.w3.org/1999/xlink" xlink:title="left valve" xlink:type="simple">LV</abbrev><abbrev xmlns:xlink="http://www.w3.org/1999/xlink" xlink:title="length" xlink:type="simple">L</abbrev> (μm)</bold>
                    </th><th rowspan="1" colspan="1">
                      <bold><abbrev xmlns:xlink="http://www.w3.org/1999/xlink" xlink:title="left valve" xlink:type="simple">LV</abbrev><abbrev xmlns:xlink="http://www.w3.org/1999/xlink" xlink:title="height" xlink:type="simple">H</abbrev> (μm)</bold>
                    </th><th rowspan="1" colspan="1">
                      <bold><abbrev xmlns:xlink="http://www.w3.org/1999/xlink" xlink:title="left valve" xlink:type="simple">LV</abbrev><abbrev xmlns:xlink="http://www.w3.org/1999/xlink" xlink:title="height" xlink:type="simple">H</abbrev>/<abbrev xmlns:xlink="http://www.w3.org/1999/xlink" xlink:title="length" xlink:type="simple">L</abbrev></bold>
                    </th><th rowspan="1" colspan="1">
                      <bold><abbrev xmlns:xlink="http://www.w3.org/1999/xlink" xlink:title="right valve" xlink:type="simple">RV</abbrev><abbrev xmlns:xlink="http://www.w3.org/1999/xlink" xlink:title="length" xlink:type="simple">L</abbrev> (μm)</bold>
                    </th><th rowspan="1" colspan="1">
                      <bold><abbrev xmlns:xlink="http://www.w3.org/1999/xlink" xlink:title="right valve" xlink:type="simple">RV</abbrev><abbrev xmlns:xlink="http://www.w3.org/1999/xlink" xlink:title="height" xlink:type="simple">H</abbrev> (μm)</bold>
                    </th><th rowspan="1" colspan="1">
                      <bold><abbrev xmlns:xlink="http://www.w3.org/1999/xlink" xlink:title="right valve" xlink:type="simple">RV</abbrev><abbrev xmlns:xlink="http://www.w3.org/1999/xlink" xlink:title="height" xlink:type="simple">H</abbrev>/<abbrev xmlns:xlink="http://www.w3.org/1999/xlink" xlink:title="length" xlink:type="simple">L</abbrev></bold>
                    </th></tr><tr><td rowspan="1" colspan="1">WOC477</td><td rowspan="6" colspan="1"><italic><tp:taxon-name><tp:taxon-name-part taxon-name-part-type="genus" reg="Stenocypris">Stenocypris</tp:taxon-name-part> <tp:taxon-name-part taxon-name-part-type="species" reg="menghaiensis">menghaiensis</tp:taxon-name-part></tp:taxon-name></italic> sp. nov.</td><td rowspan="1" colspan="1">Y248</td><td rowspan="1" colspan="1">1416</td><td rowspan="1" colspan="1">630</td><td rowspan="1" colspan="1">0.445</td><td rowspan="1" colspan="1">1385</td><td rowspan="1" colspan="1">607</td><td rowspan="1" colspan="1">0.438</td></tr><tr><td rowspan="1" colspan="1">WOC483<sup>●</sup></td><td rowspan="1" colspan="1">Y249</td><td rowspan="1" colspan="1">1365</td><td rowspan="1" colspan="1">599</td><td rowspan="1" colspan="1">0.439</td><td rowspan="1" colspan="1">1328</td><td rowspan="1" colspan="1">578</td><td rowspan="1" colspan="1">0.435</td></tr><tr><td rowspan="1" colspan="1">WOC570</td><td rowspan="1" colspan="1">Y509</td><td rowspan="1" colspan="1">1374</td><td rowspan="1" colspan="1">612</td><td rowspan="1" colspan="1">0.445</td><td rowspan="1" colspan="1">
                      <abbrev xmlns:xlink="http://www.w3.org/1999/xlink" xlink:title="not available" xlink:type="simple">na</abbrev>
                    </td><td rowspan="1" colspan="1">
                      <abbrev xmlns:xlink="http://www.w3.org/1999/xlink" xlink:title="not available" xlink:type="simple">na</abbrev>
                    </td><td rowspan="1" colspan="1">
                      <abbrev xmlns:xlink="http://www.w3.org/1999/xlink" xlink:title="not available" xlink:type="simple">na</abbrev>
                    </td></tr><tr><td rowspan="1" colspan="1">WOC602</td><td rowspan="1" colspan="1">Y516</td><td rowspan="1" colspan="1">1412</td><td rowspan="1" colspan="1">636</td><td rowspan="1" colspan="1">0.450</td><td rowspan="1" colspan="1">
                      <abbrev xmlns:xlink="http://www.w3.org/1999/xlink" xlink:title="not available" xlink:type="simple">na</abbrev>
                    </td><td rowspan="1" colspan="1">
                      <abbrev xmlns:xlink="http://www.w3.org/1999/xlink" xlink:title="not available" xlink:type="simple">na</abbrev>
                    </td><td rowspan="1" colspan="1">
                      <abbrev xmlns:xlink="http://www.w3.org/1999/xlink" xlink:title="not available" xlink:type="simple">na</abbrev>
                    </td></tr><tr><td rowspan="1" colspan="1">WOC696</td><td rowspan="1" colspan="1">Y249</td><td rowspan="1" colspan="1">1287</td><td rowspan="1" colspan="1">567</td><td rowspan="1" colspan="1">0.441</td><td rowspan="1" colspan="1">1252</td><td rowspan="1" colspan="1">552</td><td rowspan="1" colspan="1">0.441</td></tr><tr><td rowspan="1" colspan="1">WOC714</td><td rowspan="1" colspan="1">Y240</td><td rowspan="1" colspan="1">1338</td><td rowspan="1" colspan="1">593</td><td rowspan="1" colspan="1">0.443</td><td rowspan="1" colspan="1">1308</td><td rowspan="1" colspan="1">571</td><td rowspan="1" colspan="1">0.437</td></tr><tr><td rowspan="1" colspan="1">WOC403</td><td rowspan="19" colspan="1"><italic><tp:taxon-name><tp:taxon-name-part taxon-name-part-type="genus" reg="Stenocypris">Stenocypris</tp:taxon-name-part> <tp:taxon-name-part taxon-name-part-type="species" reg="hirutai">hirutai</tp:taxon-name-part></tp:taxon-name></italic> Smith &amp; Kamiya, 2006</td><td rowspan="1" colspan="1">Y329</td><td rowspan="1" colspan="1">1641*</td><td rowspan="1" colspan="1">
                      <abbrev xmlns:xlink="http://www.w3.org/1999/xlink" xlink:title="not available" xlink:type="simple">na</abbrev>
                    </td><td rowspan="1" colspan="1">
                      <abbrev xmlns:xlink="http://www.w3.org/1999/xlink" xlink:title="not available" xlink:type="simple">na</abbrev>
                    </td><td rowspan="1" colspan="1">1610*</td><td rowspan="1" colspan="1">650*</td><td rowspan="1" colspan="1">0.404*</td></tr><tr><td rowspan="1" colspan="1">WOC499</td><td rowspan="1" colspan="1">Y258</td><td rowspan="1" colspan="1">1521</td><td rowspan="1" colspan="1">639</td><td rowspan="1" colspan="1">0.420</td><td rowspan="1" colspan="1">1491</td><td rowspan="1" colspan="1">613</td><td rowspan="1" colspan="1">0.411</td></tr><tr><td rowspan="1" colspan="1">WOC506</td><td rowspan="1" colspan="1">Y262</td><td rowspan="1" colspan="1">1633</td><td rowspan="1" colspan="1">653</td><td rowspan="1" colspan="1">0.400</td><td rowspan="1" colspan="1">1600</td><td rowspan="1" colspan="1">633</td><td rowspan="1" colspan="1">0.396</td></tr><tr><td rowspan="1" colspan="1">WOC537</td><td rowspan="1" colspan="1">Y240</td><td rowspan="1" colspan="1">1566</td><td rowspan="1" colspan="1">636</td><td rowspan="1" colspan="1">0.406</td><td rowspan="1" colspan="1">1517</td><td rowspan="1" colspan="1">605</td><td rowspan="1" colspan="1">0.399</td></tr><tr><td rowspan="1" colspan="1">WOC540</td><td rowspan="1" colspan="1">Y241</td><td rowspan="1" colspan="1">
                      <abbrev xmlns:xlink="http://www.w3.org/1999/xlink" xlink:title="not available" xlink:type="simple">na</abbrev>
                    </td><td rowspan="1" colspan="1">
                      <abbrev xmlns:xlink="http://www.w3.org/1999/xlink" xlink:title="not available" xlink:type="simple">na</abbrev>
                    </td><td rowspan="1" colspan="1">
                      <abbrev xmlns:xlink="http://www.w3.org/1999/xlink" xlink:title="not available" xlink:type="simple">na</abbrev>
                    </td><td rowspan="1" colspan="1">
                      <abbrev xmlns:xlink="http://www.w3.org/1999/xlink" xlink:title="not available" xlink:type="simple">na</abbrev>
                    </td><td rowspan="1" colspan="1">
                      <abbrev xmlns:xlink="http://www.w3.org/1999/xlink" xlink:title="not available" xlink:type="simple">na</abbrev>
                    </td><td rowspan="1" colspan="1">
                      <abbrev xmlns:xlink="http://www.w3.org/1999/xlink" xlink:title="not available" xlink:type="simple">na</abbrev>
                    </td></tr><tr><td rowspan="1" colspan="1">WOC541</td><td rowspan="1" colspan="1">Y241</td><td rowspan="1" colspan="1">1597</td><td rowspan="1" colspan="1">650</td><td rowspan="1" colspan="1">0.407</td><td rowspan="1" colspan="1">1565</td><td rowspan="1" colspan="1">620</td><td rowspan="1" colspan="1">0.396</td></tr><tr><td rowspan="1" colspan="1">WOC566</td><td rowspan="1" colspan="1">Y507</td><td rowspan="1" colspan="1">1593</td><td rowspan="1" colspan="1">657</td><td rowspan="1" colspan="1">0.412</td><td rowspan="1" colspan="1">1555</td><td rowspan="1" colspan="1">634</td><td rowspan="1" colspan="1">0.408</td></tr><tr><td rowspan="1" colspan="1">WOC568</td><td rowspan="1" colspan="1">Y507</td><td rowspan="1" colspan="1">1590</td><td rowspan="1" colspan="1">656</td><td rowspan="1" colspan="1">0.413</td><td rowspan="1" colspan="1">1543</td><td rowspan="1" colspan="1">630</td><td rowspan="1" colspan="1">0.408</td></tr><tr><td rowspan="1" colspan="1">WOC571</td><td rowspan="1" colspan="1">Y509</td><td rowspan="1" colspan="1">1688</td><td rowspan="1" colspan="1">700</td><td rowspan="1" colspan="1">0.415</td><td rowspan="1" colspan="1">1637</td><td rowspan="1" colspan="1">675</td><td rowspan="1" colspan="1">0.412</td></tr><tr><td rowspan="1" colspan="1">WOC572</td><td rowspan="1" colspan="1">Y509</td><td rowspan="1" colspan="1">1491</td><td rowspan="1" colspan="1">604</td><td rowspan="1" colspan="1">0.405</td><td rowspan="1" colspan="1">1458</td><td rowspan="1" colspan="1">586</td><td rowspan="1" colspan="1">0.402</td></tr><tr><td rowspan="1" colspan="1">WOC573</td><td rowspan="1" colspan="1">Y511</td><td rowspan="1" colspan="1">1784</td><td rowspan="1" colspan="1">728</td><td rowspan="1" colspan="1">0.408</td><td rowspan="1" colspan="1">1766</td><td rowspan="1" colspan="1">702</td><td rowspan="1" colspan="1">0.398</td></tr><tr><td rowspan="1" colspan="1">WOC574</td><td rowspan="1" colspan="1">Y511</td><td rowspan="1" colspan="1">1720</td><td rowspan="1" colspan="1">711</td><td rowspan="1" colspan="1">0.413</td><td rowspan="1" colspan="1">1682</td><td rowspan="1" colspan="1">684</td><td rowspan="1" colspan="1">0.407</td></tr><tr><td rowspan="1" colspan="1">WOC575</td><td rowspan="1" colspan="1">Y512</td><td rowspan="1" colspan="1">1871</td><td rowspan="1" colspan="1">753</td><td rowspan="1" colspan="1">0.402</td><td rowspan="1" colspan="1">1838</td><td rowspan="1" colspan="1">742</td><td rowspan="1" colspan="1">0.404</td></tr><tr><td rowspan="1" colspan="1">WOC633</td><td rowspan="1" colspan="1">Y529</td><td rowspan="1" colspan="1">1869</td><td rowspan="1" colspan="1">731</td><td rowspan="1" colspan="1">0.391</td><td rowspan="1" colspan="1">1844</td><td rowspan="1" colspan="1">728</td><td rowspan="1" colspan="1">0.395</td></tr><tr><td rowspan="1" colspan="1">WOC643</td><td rowspan="1" colspan="1">Y531</td><td rowspan="1" colspan="1">1820</td><td rowspan="1" colspan="1">732</td><td rowspan="1" colspan="1">0.402</td><td rowspan="1" colspan="1">1784</td><td rowspan="1" colspan="1">726</td><td rowspan="1" colspan="1">0.407</td></tr><tr><td rowspan="1" colspan="1">WOC706</td><td rowspan="1" colspan="1">Y262</td><td rowspan="1" colspan="1">1637</td><td rowspan="1" colspan="1">654</td><td rowspan="1" colspan="1">0.400</td><td rowspan="1" colspan="1">1593</td><td rowspan="1" colspan="1">634</td><td rowspan="1" colspan="1">0.398</td></tr><tr><td rowspan="1" colspan="1">WOC707</td><td rowspan="1" colspan="1">Y262</td><td rowspan="1" colspan="1">1509</td><td rowspan="1" colspan="1">623</td><td rowspan="1" colspan="1">0.413</td><td rowspan="1" colspan="1">1474</td><td rowspan="1" colspan="1">599</td><td rowspan="1" colspan="1">0.406</td></tr><tr><td rowspan="1" colspan="1">WOC713</td><td rowspan="1" colspan="1">Y529</td><td rowspan="1" colspan="1">1954</td><td rowspan="1" colspan="1">786</td><td rowspan="1" colspan="1">0.402</td><td rowspan="1" colspan="1">1923</td><td rowspan="1" colspan="1">780</td><td rowspan="1" colspan="1">0.406</td></tr><tr><td rowspan="1" colspan="1">WOC715</td><td rowspan="1" colspan="1">Y240</td><td rowspan="1" colspan="1">1564</td><td rowspan="1" colspan="1">645</td><td rowspan="1" colspan="1">0.412</td><td rowspan="1" colspan="1">1535</td><td rowspan="1" colspan="1">623</td><td rowspan="1" colspan="1">0.406</td></tr><tr><td rowspan="1" colspan="1">dyzoc788</td><td rowspan="9" colspan="1"><italic><tp:taxon-name><tp:taxon-name-part taxon-name-part-type="genus" reg="Stenocypris">Stenocypris</tp:taxon-name-part> <tp:taxon-name-part taxon-name-part-type="species" reg="orientalis">orientalis</tp:taxon-name-part></tp:taxon-name></italic> Victor &amp; Fernando, 1981</td><td rowspan="1" colspan="1">Y136</td><td rowspan="1" colspan="1">1442</td><td rowspan="1" colspan="1">634</td><td rowspan="1" colspan="1">0.440</td><td rowspan="1" colspan="1">1413</td><td rowspan="1" colspan="1">611</td><td rowspan="1" colspan="1">0.432</td></tr><tr><td rowspan="1" colspan="1">OSBK31</td><td rowspan="1" colspan="1">Y134</td><td rowspan="1" colspan="1">1415</td><td rowspan="1" colspan="1">599</td><td rowspan="1" colspan="1">0.423</td><td rowspan="1" colspan="1">1391</td><td rowspan="1" colspan="1">577</td><td rowspan="1" colspan="1">0.415</td></tr><tr><td rowspan="1" colspan="1">OSBK33</td><td rowspan="1" colspan="1">Y134</td><td rowspan="1" colspan="1">1499</td><td rowspan="1" colspan="1">620</td><td rowspan="1" colspan="1">0.414</td><td rowspan="1" colspan="1">1475</td><td rowspan="1" colspan="1">598</td><td rowspan="1" colspan="1">0.405</td></tr><tr><td rowspan="1" colspan="1">OSBK34</td><td rowspan="1" colspan="1">Y134</td><td rowspan="1" colspan="1">1389</td><td rowspan="1" colspan="1">593</td><td rowspan="1" colspan="1">0.427</td><td rowspan="1" colspan="1">1358</td><td rowspan="1" colspan="1">576</td><td rowspan="1" colspan="1">0.424</td></tr><tr><td rowspan="1" colspan="1">WOC122</td><td rowspan="1" colspan="1">Y159</td><td rowspan="1" colspan="1">1763</td><td rowspan="1" colspan="1">721</td><td rowspan="1" colspan="1">0.409</td><td rowspan="1" colspan="1">
                      <abbrev xmlns:xlink="http://www.w3.org/1999/xlink" xlink:title="not available" xlink:type="simple">na</abbrev>
                    </td><td rowspan="1" colspan="1">700</td><td rowspan="1" colspan="1">
                      <abbrev xmlns:xlink="http://www.w3.org/1999/xlink" xlink:title="not available" xlink:type="simple">na</abbrev>
                    </td></tr><tr><td rowspan="1" colspan="1">WOC146</td><td rowspan="1" colspan="1">Y134</td><td rowspan="1" colspan="1">1422</td><td rowspan="1" colspan="1">609</td><td rowspan="1" colspan="1">0.428</td><td rowspan="1" colspan="1">1394</td><td rowspan="1" colspan="1">586</td><td rowspan="1" colspan="1">0.420</td></tr><tr><td rowspan="1" colspan="1">WOC493</td><td rowspan="1" colspan="1">Y255</td><td rowspan="1" colspan="1">1439</td><td rowspan="1" colspan="1">595</td><td rowspan="1" colspan="1">0.413</td><td rowspan="1" colspan="1">1405*</td><td rowspan="1" colspan="1">585*</td><td rowspan="1" colspan="1">0.416*</td></tr><tr><td rowspan="1" colspan="1">WOC701</td><td rowspan="1" colspan="1">Y250</td><td rowspan="1" colspan="1">
                      <abbrev xmlns:xlink="http://www.w3.org/1999/xlink" xlink:title="not available" xlink:type="simple">na</abbrev>
                    </td><td rowspan="1" colspan="1">
                      <abbrev xmlns:xlink="http://www.w3.org/1999/xlink" xlink:title="not available" xlink:type="simple">na</abbrev>
                    </td><td rowspan="1" colspan="1">
                      <abbrev xmlns:xlink="http://www.w3.org/1999/xlink" xlink:title="not available" xlink:type="simple">na</abbrev>
                    </td><td rowspan="1" colspan="1">
                      <abbrev xmlns:xlink="http://www.w3.org/1999/xlink" xlink:title="not available" xlink:type="simple">na</abbrev>
                    </td><td rowspan="1" colspan="1">
                      <abbrev xmlns:xlink="http://www.w3.org/1999/xlink" xlink:title="not available" xlink:type="simple">na</abbrev>
                    </td><td rowspan="1" colspan="1">
                      <abbrev xmlns:xlink="http://www.w3.org/1999/xlink" xlink:title="not available" xlink:type="simple">na</abbrev>
                    </td></tr><tr><td rowspan="1" colspan="1">WOC705</td><td rowspan="1" colspan="1">Y255</td><td rowspan="1" colspan="1">
                      <abbrev xmlns:xlink="http://www.w3.org/1999/xlink" xlink:title="not available" xlink:type="simple">na</abbrev>
                    </td><td rowspan="1" colspan="1">
                      <abbrev xmlns:xlink="http://www.w3.org/1999/xlink" xlink:title="not available" xlink:type="simple">na</abbrev>
                    </td><td rowspan="1" colspan="1">
                      <abbrev xmlns:xlink="http://www.w3.org/1999/xlink" xlink:title="not available" xlink:type="simple">na</abbrev>
                    </td><td rowspan="1" colspan="1">
                      <abbrev xmlns:xlink="http://www.w3.org/1999/xlink" xlink:title="not available" xlink:type="simple">na</abbrev>
                    </td><td rowspan="1" colspan="1">
                      <abbrev xmlns:xlink="http://www.w3.org/1999/xlink" xlink:title="not available" xlink:type="simple">na</abbrev>
                    </td><td rowspan="1" colspan="1">
                      <abbrev xmlns:xlink="http://www.w3.org/1999/xlink" xlink:title="not available" xlink:type="simple">na</abbrev>
                    </td></tr><tr><td rowspan="1" colspan="1">WOC176</td><td rowspan="1" colspan="1"><italic><tp:taxon-name><tp:taxon-name-part taxon-name-part-type="genus" reg="Stenocypris">Stenocypris</tp:taxon-name-part></tp:taxon-name></italic> sp. 1</td><td rowspan="1" colspan="1">Y255</td><td rowspan="1" colspan="1">1662</td><td rowspan="1" colspan="1">706</td><td rowspan="1" colspan="1">0.425</td><td rowspan="1" colspan="1">1640</td><td rowspan="1" colspan="1">677</td><td rowspan="1" colspan="1">0.413</td></tr><tr><td rowspan="1" colspan="1">WOC547</td><td rowspan="1" colspan="1"><italic><tp:taxon-name><tp:taxon-name-part taxon-name-part-type="genus" reg="Stenocypris">Stenocypris</tp:taxon-name-part></tp:taxon-name></italic> sp. 2</td><td rowspan="1" colspan="1">Y494</td><td rowspan="1" colspan="1">1416<sup>†</sup></td><td rowspan="1" colspan="1">628<sup>†</sup></td><td rowspan="1" colspan="1">0.443<sup>†</sup></td><td rowspan="1" colspan="1">1385<sup>†</sup></td><td rowspan="1" colspan="1">596<sup>†</sup></td><td rowspan="1" colspan="1">0.430<sup>†</sup></td></tr><tr><td rowspan="1" colspan="1">WOC485</td><td rowspan="1" colspan="1"><italic><tp:taxon-name><tp:taxon-name-part taxon-name-part-type="genus" reg="Stenocypris">Stenocypris</tp:taxon-name-part></tp:taxon-name></italic> sp. 3</td><td rowspan="1" colspan="1">Y250</td><td rowspan="1" colspan="1">2055*</td><td rowspan="1" colspan="1">791*</td><td rowspan="1" colspan="1">0.385*</td><td rowspan="1" colspan="1">2018*</td><td rowspan="1" colspan="1">772*</td><td rowspan="1" colspan="1">0.383*</td></tr></tbody></table><table-wrap-foot><fn><p>Some valves were damaged (WOC122, WOC403, WOC602), lost (WOC570), or were deformed due to poor calcification (WOC701, WOC705). Therefore, some dimensions are not available. <sup>●</sup>: holotype. *: These were measured with a Jiangnan JSZ6S stereomicroscope. The valves were damaged before they could be examined with the XSP-12CA microscope. <sup>†</sup>: Both valves of this specimen were measured from the images generated by a Hitachi Regulus 8100 scanning electron microscope. The <abbrev xmlns:xlink="http://www.w3.org/1999/xlink" xlink:title="right valve" xlink:type="simple">RV</abbrev> was damaged before it could be examined with the XSP-12CA microscope.</p></fn></table-wrap-foot></table-wrap><p><bold><italic><abbrev xmlns:xlink="http://www.w3.org/1999/xlink" xlink:title="antennule" xlink:type="simple">A1</abbrev></italic></bold> (Fig. <xref ref-type="fig" rid="F5">5A</xref>) with eight segments. First two segments fused forming robust base, carrying one dorsal seta and two long ventro-apical setae. Third segment sub-trapezoidal, bearing one small dorsal seta. <abbrev xmlns:xlink="http://www.w3.org/1999/xlink" xlink:title="Rome organ" xlink:type="simple">RO</abbrev> situated at sub-proximal position of this segment, relatively big, consisting of two sections (small basal section sometimes difficult to see), distally enlarged. Fourth segment elongate, with one dorso-apical seta extending to approx. end of terminal segment, and ventro-apical seta extending somewhat beyond fifth segment. Fifth and sixth segments sub-quadrate, each with two long dorso-apical setae and two long ventro-apical setae. Seventh segment slightly elongate, with four long setae on interior side and one short thin seta (α) on exterior side. Eighth segment slightly elongate, distally with three setae and one aesthetasc (ya). Ventral seta thick, distally slightly claw-like. Aesthetasc ya sub-equal to ventral seta in length. Two intermediate setae long.</p><p><bold><italic><abbrev xmlns:xlink="http://www.w3.org/1999/xlink" xlink:title="antenna" xlink:type="simple">A2</abbrev></italic></bold> (Fig. <xref ref-type="fig" rid="F5">5B, C</xref>) first protopodal segment (coxa) short, bearing one postero-lateral seta and two ventro-apical setae. Second protopod segment (basis) robust, bearing one long ventro-apical seta. Exopod plate small, bearing three progressively shorter setae, longest one extending to approx. end of first endopodal segment. First endopodal segment elongate, with aesthetasc Y slender, situated behind mid-length. Swimming setae (setae 1–5 in Fig. <xref ref-type="fig" rid="F5">5B</xref>) sub-equal, extending to or slightly beyond mid-way of penultimate segment. Seta 6 sub-equal in length to swimming setae but slightly thicker. First endopodal segment also with one plumose ventro-apical seta extending to approx. end of terminal segment. Short stiff pseudochaetae present at dorso-apical and ventro-apical parts of this segment. Penultimate segment undivided, medio-ventrally with four t-setae, t2 and t3 being longer than t1 and t4 (Fig. <xref ref-type="fig" rid="F5">5C</xref>). Seta t1 plumose. Aesthetasc y1 not observed. Penultimate segment medio-dorsally with two unequally long setae. Setae z1–z3 extending to approx. tips of longest claw (G1). G2 slightly longer than 2/3 length of G1. G3 slightly shorter than G1. G1 and G3 smooth. G2 conspicuously serrated. Aesthetasc y2 situated ventro-apically on penultimate segment, slender, extending to approx. end of terminal segment. Terminal segment with GM, Gm, g, and branched y3. GM extending to tip of G1, smooth. Gm somewhat longer than 1/2 length of GM, serrated. y3 and g sub-equally long as Gm.</p><p><bold><italic><abbrev xmlns:xlink="http://www.w3.org/1999/xlink" xlink:title="mandible" xlink:type="simple">Md</abbrev></italic></bold> (Fig. <xref ref-type="fig" rid="F5">5D–F</xref>) with coxa distally carrying four strong and ~ 3 slender masticatory processes (these slender processes difficult to observe in Fig. <xref ref-type="fig" rid="F5">5D</xref> because of curving of coxa). Interdental setae present. At least second and third masticatory processes with three lobes (Fig. <xref ref-type="fig" rid="F5">5F</xref>). Two slender setae present at end of masticatory process array. One smooth seta present on sub-apical part of anterior margin of coxa (Fig. <xref ref-type="fig" rid="F5">5D</xref>). <abbrev xmlns:xlink="http://www.w3.org/1999/xlink" xlink:title="mandible" xlink:type="simple">Md</abbrev> palp (Fig. <xref ref-type="fig" rid="F5">5D</xref>) consisting of exopod-bearing basis and three endopodal segments. Exopod (vibratory plate) with seven unequal plumose rays. Basis ventro-apically with four setae: S0 distally setulose, S1 and S2 plumose, α slender, smooth (Fig. <xref ref-type="fig" rid="F5">5E</xref>). First endopodal segment dorsally with three unequally long setae, ventrally with three equally long, slender, smooth grouped setae (‘<abbrev xmlns:xlink="http://www.w3.org/1999/xlink" xlink:title="grouped setae on mandibular palp" xlink:type="simple">gs</abbrev>’ in Fig. <xref ref-type="fig" rid="F5">5D</xref>), shorter plumose accompanying seta (‘as’ in Fig. <xref ref-type="fig" rid="F5">5D</xref>), and short plumose seta β (Fig. <xref ref-type="fig" rid="F5">5D, E</xref>). Second endopodal segment dorsally with four setae, distally with four setae (including plumose γ, see also Fig. <xref ref-type="fig" rid="F5">5E</xref>), and ventrally with one long and one very short seta. Distal segment with three thick and three slender setae.</p><p><bold><italic><abbrev xmlns:xlink="http://www.w3.org/1999/xlink" xlink:title="maxillula" xlink:type="simple">Mx</abbrev> endopod</italic></bold> (Fig. <xref ref-type="fig" rid="F5">5H</xref>) two-segmented. First segment elongate, bearing one lateral seta and five dorso-apical setae. Second segment sub-rectangular, bearing six setae. Tooth-bristles on distalmost gnathobasic endite smooth (arrowed in Fig. <xref ref-type="fig" rid="F5">5H</xref>). (Other setae on this endite and two proximal gnathobasic endites not illustrated.)</p><p><bold><italic>Food rake</italic></bold> (Fig. <xref ref-type="fig" rid="F5">5G</xref>) distally with ~ 7 processes, four exterior-most ones generally larger than other three.</p><p><bold><italic><abbrev xmlns:xlink="http://www.w3.org/1999/xlink" xlink:title="fifth limb" xlink:type="simple">L5</abbrev></italic></bold> (Fig. <xref ref-type="fig" rid="F6">6A</xref>) with two smooth setae a, and plumose setae b and d. Seta c absent. Gnathobasic endite with ten apical setae and four sub-apical setae situated between seta d and apical setae. Exopod with ~ 5 rays. Endopod with comparatively short setae h1–h3.</p><p><bold><italic><abbrev xmlns:xlink="http://www.w3.org/1999/xlink" xlink:title="sixth limb" xlink:type="simple">L6</abbrev></italic></bold> (Fig. <xref ref-type="fig" rid="F6">6B</xref>) with five segments. Pseudochaetae present on every segment. First segment (protopod) with short seta d1 and somewhat longer seta d2. Second segment (first endopodal segment) robust, bearing plumose seta e. Third segment slender, bearing seta f that extends to ~ 3/4 of next segment. Fourth segment sub-equally long to third segment, bearing seta g1 and minute seta g2. Terminal segment sub-rectangular, only slightly trapezoidal, distally with row of stiff pseudochaetae and h1–h3. Seta h3 more than twice as long as seta h1. Claw h2 sub-equally long to total length of last three segments of <abbrev xmlns:xlink="http://www.w3.org/1999/xlink" xlink:title="sixth limb" xlink:type="simple">L6</abbrev>, serrated (or bearing stiff setules) medially.</p><p><bold><italic><abbrev xmlns:xlink="http://www.w3.org/1999/xlink" xlink:title="seventh limb" xlink:type="simple">L7</abbrev></italic></bold> (Fig. <xref ref-type="fig" rid="F6">6C</xref>) with three elongate segments. Basal segment (protopod) with sub-equally long setae d1 and d2, and longer dp. Second segment (first endopodal segment) with seta e extending to approx. midway of third segment. Third segment medially with short seta f and distally with pincer arrangement. Seta h1 very small. h2 nearly straight or slightly curved. Seta h3 sub-equally long to e, straight (not curved medially).</p><p><bold><italic><abbrev xmlns:xlink="http://www.w3.org/1999/xlink" xlink:title="uropod" xlink:type="simple">Ur</abbrev></italic></bold> (Fig. <xref ref-type="fig" rid="F6">6D–F</xref>) asymmetrical. Right <abbrev xmlns:xlink="http://www.w3.org/1999/xlink" xlink:title="uropod" xlink:type="simple">Ur</abbrev> ramus (Fig. <xref ref-type="fig" rid="F6">6F</xref>) with more pronounced spines than left <abbrev xmlns:xlink="http://www.w3.org/1999/xlink" xlink:title="uropod" xlink:type="simple">Ur</abbrev> ramus (Fig. <xref ref-type="fig" rid="F6">6D, E</xref>). Number of spines on right <abbrev xmlns:xlink="http://www.w3.org/1999/xlink" xlink:title="uropod" xlink:type="simple">Ur</abbrev> ramus between 22 and 33, averaging 28 (<italic>n</italic> = 6). Spines generally becoming larger towards distal end of ramus, size change being either gradual or somewhat discontinuous. Left <abbrev xmlns:xlink="http://www.w3.org/1999/xlink" xlink:title="uropod" xlink:type="simple">Ur</abbrev> ramus with only setule-like spines in distal area (Fig. <xref ref-type="fig" rid="F6">6D</xref>), or with well-developed spines (Fig. <xref ref-type="fig" rid="F6">6E</xref>). Both <abbrev xmlns:xlink="http://www.w3.org/1999/xlink" xlink:title="uropod" xlink:type="simple">Ur</abbrev> rami with tiny setules at sub-proximal area. In both <abbrev xmlns:xlink="http://www.w3.org/1999/xlink" xlink:title="uropod" xlink:type="simple">Ur</abbrev>, Gp extending to midway of Ga, both strongly serrated. Sa slightly shorter than Ga. Sp absent. <abbrev xmlns:xlink="http://www.w3.org/1999/xlink" xlink:title="uropod" xlink:type="simple">Ur</abbrev> attachment (Fig. <xref ref-type="fig" rid="F6">6D</xref>) with triangular loop distally.</p><p><bold><italic><abbrev xmlns:xlink="http://www.w3.org/1999/xlink" xlink:title="genital lobe" xlink:type="simple">GL</abbrev></italic></bold> (Fig. <xref ref-type="fig" rid="F6">6G</xref>) sub-ovate and somewhat elongate, weakly sclerotized, not rarely deformed during dissection. Central area of <abbrev xmlns:xlink="http://www.w3.org/1999/xlink" xlink:title="genital lobe" xlink:type="simple">GL</abbrev> with two sets of curved internal tubes.</p><p>Males unknown.</p></tp:treatment-sec><tp:treatment-sec sec-type="Differential diagnosis"><title>Differential diagnosis.</title><p><xref ref-type="bibr" rid="B18">Meisch et al. (2024)</xref> listed 40 extant species of <italic><tp:taxon-name><tp:taxon-name-part taxon-name-part-type="genus" reg="Stenocypris">Stenocypris</tp:taxon-name-part></tp:taxon-name></italic>. Most of these species have long swimming setae that extend at least to the bases of the terminal claws, which offers easy distinction from our new species. The following five species are known to have short swimming setae on the <abbrev xmlns:xlink="http://www.w3.org/1999/xlink" xlink:title="antenna" xlink:type="simple">A2</abbrev> that extend to approx. the midway of the penultimate segment or are shorter: <italic><tp:taxon-name><tp:taxon-name-part taxon-name-part-type="genus" reg="Stenocypris">Stenocypris</tp:taxon-name-part> <tp:taxon-name-part taxon-name-part-type="species" reg="hirutai">hirutai</tp:taxon-name-part></tp:taxon-name></italic>, <italic><tp:taxon-name><tp:taxon-name-part taxon-name-part-type="genus" reg="Stenocypris">Stenocypris</tp:taxon-name-part> <tp:taxon-name-part taxon-name-part-type="species" reg="ilyophila">ilyophila</tp:taxon-name-part></tp:taxon-name></italic> Klie, 1932, <italic><tp:taxon-name><tp:taxon-name-part taxon-name-part-type="genus" reg="Stenocypris">Stenocypris</tp:taxon-name-part> <tp:taxon-name-part taxon-name-part-type="species" reg="intermedia">intermedia</tp:taxon-name-part></tp:taxon-name></italic> Klie, 1932, <italic><tp:taxon-name><tp:taxon-name-part taxon-name-part-type="genus" reg="Stenocypris">Stenocypris</tp:taxon-name-part> <tp:taxon-name-part taxon-name-part-type="species" reg="trapezoides">trapezoides</tp:taxon-name-part></tp:taxon-name></italic> Klie, 1932, and <italic><tp:taxon-name><tp:taxon-name-part taxon-name-part-type="genus" reg="Stenocypris">Stenocypris</tp:taxon-name-part> <tp:taxon-name-part taxon-name-part-type="species" reg="tsukagoshii">tsukagoshii</tp:taxon-name-part></tp:taxon-name></italic> Smith &amp; Kamiya, 2006. <italic><tp:taxon-name><tp:taxon-name-part taxon-name-part-type="genus" reg="Stenocypris">Stenocypris</tp:taxon-name-part> <tp:taxon-name-part taxon-name-part-type="species" reg="hirutai">hirutai</tp:taxon-name-part></tp:taxon-name></italic> can be distinguished from the new species by its straight, inclined postero-dorsal margin, the absence of a ventral groove on the <abbrev xmlns:xlink="http://www.w3.org/1999/xlink" xlink:title="calcified inner lamella" xlink:type="simple">CIL</abbrev> of the <abbrev xmlns:xlink="http://www.w3.org/1999/xlink" xlink:title="left valve" xlink:type="simple">LV</abbrev> (only the inner list is present), and the wide posterior <abbrev xmlns:xlink="http://www.w3.org/1999/xlink" xlink:title="calcified inner lamella" xlink:type="simple">CIL</abbrev> (fig. 2 of <xref ref-type="bibr" rid="B31">Smith and Kamiya 2006</xref> and Figs <xref ref-type="fig" rid="F3">3B</xref>, <xref ref-type="fig" rid="F7">7A</xref>, <xref ref-type="fig" rid="F7">7B</xref>herein). The posterior part of the <abbrev xmlns:xlink="http://www.w3.org/1999/xlink" xlink:title="left valve" xlink:type="simple">LV</abbrev> of <italic><tp:taxon-name><tp:taxon-name-part taxon-name-part-type="genus" reg="Stenocypris">S.</tp:taxon-name-part> <tp:taxon-name-part taxon-name-part-type="species" reg="ilyophila">ilyophila</tp:taxon-name-part></tp:taxon-name></italic> (fig. 56 of <xref ref-type="bibr" rid="B8">Klie 1932</xref>) is lower than that of the new species (Fig. <xref ref-type="fig" rid="F2">2C, F</xref>) in lateral view. In dorsal/ventral view, the greatest width of its carapace is situated in the middle (<xref ref-type="bibr" rid="B8">Klie 1932</xref>: fig. 57), while being in the posterior area in the new species (Fig. <xref ref-type="fig" rid="F2">2E, G</xref>–I; Suppl. material <xref ref-type="supplementary-material" rid="S6">6</xref>: fig. 2B). <italic><tp:taxon-name><tp:taxon-name-part taxon-name-part-type="genus" reg="Stenocypris">Stenocypris</tp:taxon-name-part> <tp:taxon-name-part taxon-name-part-type="species" reg="intermedia">intermedia</tp:taxon-name-part></tp:taxon-name></italic> was not illustrated in the original description (<xref ref-type="bibr" rid="B8">Klie 1932</xref>), but <xref ref-type="bibr" rid="B22">Petkovski and Meisch (1996)</xref> synonymized <italic><tp:taxon-name><tp:taxon-name-part taxon-name-part-type="genus" reg="Stenocypris">S.</tp:taxon-name-part> <tp:taxon-name-part taxon-name-part-type="species" reg="malcolmsoni">malcolmsoni</tp:taxon-name-part> <tp:taxon-name-part taxon-name-part-type="subspecies" reg="lata">lata</tp:taxon-name-part></tp:taxon-name></italic> Ghetti, 1972 with <italic><tp:taxon-name><tp:taxon-name-part taxon-name-part-type="genus" reg="Stenocypris">S.</tp:taxon-name-part> <tp:taxon-name-part taxon-name-part-type="species" reg="intermedia">intermedia</tp:taxon-name-part></tp:taxon-name></italic>. Based on Ghetti’s (1972) illustrations, this species is very similar to <italic><tp:taxon-name><tp:taxon-name-part taxon-name-part-type="genus" reg="Stenocypris">Stenocypris</tp:taxon-name-part> <tp:taxon-name-part taxon-name-part-type="species" reg="menghaiensis">menghaiensis</tp:taxon-name-part></tp:taxon-name></italic> sp. nov. in valve outline, and it has a similar narrow posterior <abbrev xmlns:xlink="http://www.w3.org/1999/xlink" xlink:title="calcified inner lamella" xlink:type="simple">CIL</abbrev> (<xref ref-type="bibr" rid="B4">Ghetti 1972</xref>: tav. 6d). The greatest width of the carapace of <italic><tp:taxon-name><tp:taxon-name-part taxon-name-part-type="genus" reg="Stenocypris">S.</tp:taxon-name-part> <tp:taxon-name-part taxon-name-part-type="species" reg="malcolmsoni">malcolmsoni</tp:taxon-name-part> <tp:taxon-name-part taxon-name-part-type="subspecies" reg="lata">lata</tp:taxon-name-part></tp:taxon-name></italic> is situated near the middle (<xref ref-type="bibr" rid="B4">Ghetti 1972</xref>: tav. 6a, g). The asymmetrical septa in the antero-ventral part of the two valves (<xref ref-type="bibr" rid="B4">Ghetti 1972</xref>: tav. 6a) are not seen in our new species (Suppl. material <xref ref-type="supplementary-material" rid="S6">6</xref>: fig. 2B). Additionally, the cavities between the septa of <italic><tp:taxon-name><tp:taxon-name-part taxon-name-part-type="genus" reg="Stenocypris">S.</tp:taxon-name-part> <tp:taxon-name-part taxon-name-part-type="species" reg="malcolmsoni">malcolmsoni</tp:taxon-name-part> <tp:taxon-name-part taxon-name-part-type="subspecies" reg="lata">lata</tp:taxon-name-part></tp:taxon-name></italic> do not branch into radial pore canals (<xref ref-type="bibr" rid="B4">Ghetti 1972</xref>: tav. 6i) as in the new species (Fig. <xref ref-type="fig" rid="F4">4A</xref>), although this could be an artifact of the drawing by <xref ref-type="bibr" rid="B4">Ghetti (1972)</xref>. The limb chaetotaxy of <italic><tp:taxon-name><tp:taxon-name-part taxon-name-part-type="genus" reg="Stenocypris">S.</tp:taxon-name-part> <tp:taxon-name-part taxon-name-part-type="species" reg="malcolmsoni">malcolmsoni</tp:taxon-name-part> <tp:taxon-name-part taxon-name-part-type="subspecies" reg="lata">lata</tp:taxon-name-part></tp:taxon-name></italic> was incompletely illustrated in <xref ref-type="bibr" rid="B4">Ghetti (1972)</xref>, which obstructs a more comprehensive comparison with the present species. <italic><tp:taxon-name><tp:taxon-name-part taxon-name-part-type="genus" reg="Stenocypris">Stenocypris</tp:taxon-name-part> <tp:taxon-name-part taxon-name-part-type="species" reg="trapezoides">trapezoides</tp:taxon-name-part></tp:taxon-name></italic> has a sub-trapezoidal outline (<xref ref-type="bibr" rid="B8">Klie 1932</xref>: fig. 61), which easily distinguishes it from the new species. <italic><tp:taxon-name><tp:taxon-name-part taxon-name-part-type="genus" reg="Stenocypris">Stenocypris</tp:taxon-name-part> <tp:taxon-name-part taxon-name-part-type="species" reg="tsukagoshii">tsukagoshii</tp:taxon-name-part></tp:taxon-name></italic> has a more elongate valve outline (<xref ref-type="bibr" rid="B31">Smith and Kamiya 2006</xref>: fig. 2j–l) and the carapace is less inflated in dorsal view (<xref ref-type="bibr" rid="B31">Smith and Kamiya 2006</xref>: fig. 2m). Its posterior <abbrev xmlns:xlink="http://www.w3.org/1999/xlink" xlink:title="calcified inner lamella" xlink:type="simple">CIL</abbrev> extends far beyond the septa (<xref ref-type="bibr" rid="B31">Smith and Kamiya 2006</xref>: fig. 8a, b).</p><fig id="F4" position="float" orientation="portrait"><object-id xmlns:xlink="http://www.w3.org/1999/xlink" content-type="doi" xlink:type="simple">10.3897/zookeys.1284.195403.figure4</object-id><object-id xmlns:xlink="http://www.w3.org/1999/xlink" content-type="arpha" xlink:type="simple">0B4B6D93-E4BC-5B24-B796-97EF4551AAAE</object-id><label>Figure 4.</label><caption><p>Detailed morphology of the marginal zone of the female LVs of <italic><tp:taxon-name><tp:taxon-name-part taxon-name-part-type="genus" reg="Stenocypris">Stenocypris</tp:taxon-name-part></tp:taxon-name></italic>. Each pair of photographs includes the postero-ventral (<bold><abbrev xmlns:xlink="http://www.w3.org/1999/xlink" xlink:title="antennule" xlink:type="simple">A1</abbrev>, B1, ..., F1</bold>) and the antero-ventral (<bold><abbrev xmlns:xlink="http://www.w3.org/1999/xlink" xlink:title="antenna" xlink:type="simple">A2</abbrev>, B2, ..., E2</bold>) areas, respectively. <bold>F2</bold> is the interior view of a fragment of the ventro-anterior part. All other panels are interior views of the ventral margin, which was accessed from the intero-dorsal view of the valve (Suppl. material <xref ref-type="supplementary-material" rid="S5">5</xref>; see Material and methods section for details). The specimens in <bold><abbrev xmlns:xlink="http://www.w3.org/1999/xlink" xlink:title="antennule" xlink:type="simple">A1</abbrev>/<abbrev xmlns:xlink="http://www.w3.org/1999/xlink" xlink:title="antenna" xlink:type="simple">A2</abbrev>–F1/F2</bold> correspond to those in Fig. <xref ref-type="fig" rid="F3">3A–F</xref>, respectively. (<bold><abbrev xmlns:xlink="http://www.w3.org/1999/xlink" xlink:title="antennule" xlink:type="simple">A1</abbrev>, <abbrev xmlns:xlink="http://www.w3.org/1999/xlink" xlink:title="antenna" xlink:type="simple">A2</abbrev></bold>) <italic><tp:taxon-name><tp:taxon-name-part taxon-name-part-type="genus" reg="Stenocypris">Stenocypris</tp:taxon-name-part> <tp:taxon-name-part taxon-name-part-type="species" reg="menghaiensis">menghaiensis</tp:taxon-name-part></tp:taxon-name></italic> sp. nov. (WOC483, holotype); (<bold>B1, B2</bold>) <italic><tp:taxon-name><tp:taxon-name-part taxon-name-part-type="genus" reg="Stenocypris">S.</tp:taxon-name-part> <tp:taxon-name-part taxon-name-part-type="species" reg="hirutai">hirutai</tp:taxon-name-part></tp:taxon-name></italic> Smith &amp; Kamiya, 2006 (WOC541); (<bold>C1, C2</bold>) <italic><tp:taxon-name><tp:taxon-name-part taxon-name-part-type="genus" reg="Stenocypris">S.</tp:taxon-name-part> <tp:taxon-name-part taxon-name-part-type="species" reg="orientalis">orientalis</tp:taxon-name-part></tp:taxon-name></italic> Victor &amp; Fernando, 1981 (OSBK31); (<bold>D1, D2</bold>) <italic><tp:taxon-name><tp:taxon-name-part taxon-name-part-type="genus" reg="Stenocypris">Stenocypris</tp:taxon-name-part></tp:taxon-name></italic> sp. 1 (WOC176); (<bold>E1, E2</bold>) <italic><tp:taxon-name><tp:taxon-name-part taxon-name-part-type="genus" reg="Stenocypris">Stenocypris</tp:taxon-name-part></tp:taxon-name></italic> sp. 2 (WOC547); (<bold>F1, F2</bold>) <italic><tp:taxon-name><tp:taxon-name-part taxon-name-part-type="genus" reg="Stenocypris">Stenocypris</tp:taxon-name-part></tp:taxon-name></italic> sp. 3 (WOC485). Scale applies to all panels.</p></caption><graphic xmlns:xlink="http://www.w3.org/1999/xlink" xlink:href="zookeys-1284-271_article-195403__-g004.jpg" id="oo_1712687.jpg" position="float" orientation="portrait" xlink:type="simple"><uri content-type="original_file" xlink:type="simple">https://binary.pensoft.net/fig/1712687</uri></graphic></fig><fig id="F5" position="float" orientation="portrait"><object-id xmlns:xlink="http://www.w3.org/1999/xlink" content-type="doi" xlink:type="simple">10.3897/zookeys.1284.195403.figure5</object-id><object-id xmlns:xlink="http://www.w3.org/1999/xlink" content-type="arpha" xlink:type="simple">0EE5D687-FA52-5523-BCC6-F0BC52AFE104</object-id><label>Figure 5.</label><caption><p>Soft parts of <italic><tp:taxon-name><tp:taxon-name-part taxon-name-part-type="genus" reg="Stenocypris">Stenocypris</tp:taxon-name-part> <tp:taxon-name-part taxon-name-part-type="species" reg="menghaiensis">menghaiensis</tp:taxon-name-part></tp:taxon-name></italic> sp. nov., female. <bold>A–C, H</bold>. WOC483 (holotype); <bold>D, E</bold>. WOC477; <bold>F</bold>. WOC696; <bold>G</bold>. WOC602. <bold>A</bold>. <abbrev xmlns:xlink="http://www.w3.org/1999/xlink" xlink:title="antennule" xlink:type="simple">A1</abbrev>; <bold>B</bold>. <abbrev xmlns:xlink="http://www.w3.org/1999/xlink" xlink:title="antenna" xlink:type="simple">A2</abbrev>; <bold>C</bold>. distal part of (<bold>B</bold>); <bold>D</bold>. <abbrev xmlns:xlink="http://www.w3.org/1999/xlink" xlink:title="mandible" xlink:type="simple">Md</abbrev>; <bold>E</bold>. Details of setae α, β and γ of (<bold>D</bold>); <bold>F</bold>. Details of masticatory processes of coxa; <bold>G</bold>. Food rake; <bold>H</bold>. Endopod and distalmost endite (setae other than tooth-bristles not shown) of <abbrev xmlns:xlink="http://www.w3.org/1999/xlink" xlink:title="maxillula" xlink:type="simple">Mx</abbrev>.</p></caption><graphic xmlns:xlink="http://www.w3.org/1999/xlink" xlink:href="zookeys-1284-271_article-195403__-g005.jpg" id="oo_1712688.jpg" position="float" orientation="portrait" xlink:type="simple"><uri content-type="original_file" xlink:type="simple">https://binary.pensoft.net/fig/1712688</uri></graphic></fig><fig id="F6" position="float" orientation="portrait"><object-id xmlns:xlink="http://www.w3.org/1999/xlink" content-type="doi" xlink:type="simple">10.3897/zookeys.1284.195403.figure6</object-id><object-id xmlns:xlink="http://www.w3.org/1999/xlink" content-type="arpha" xlink:type="simple">D8AD7EAC-A926-51FF-8480-E8CDA87E6E3B</object-id><label>Figure 6.</label><caption><p>Soft parts of <italic><tp:taxon-name><tp:taxon-name-part taxon-name-part-type="genus" reg="Stenocypris">Stenocypris</tp:taxon-name-part> <tp:taxon-name-part taxon-name-part-type="species" reg="menghaiensis">menghaiensis</tp:taxon-name-part></tp:taxon-name></italic> sp. nov., female. <bold>A–D, F</bold>. WOC483 (holotype); <bold>E</bold>. WOC570; <bold>G</bold>. WOC602. <bold>A</bold>. <abbrev xmlns:xlink="http://www.w3.org/1999/xlink" xlink:title="fifth limb" xlink:type="simple">L5</abbrev>; <bold>B</bold>. <abbrev xmlns:xlink="http://www.w3.org/1999/xlink" xlink:title="sixth limb" xlink:type="simple">L6</abbrev>; <bold>C</bold>. <abbrev xmlns:xlink="http://www.w3.org/1999/xlink" xlink:title="seventh limb" xlink:type="simple">L7</abbrev>; <bold>D</bold>. Left <abbrev xmlns:xlink="http://www.w3.org/1999/xlink" xlink:title="uropod" xlink:type="simple">Ur</abbrev> and attachment; <bold>E</bold>. Distal part of left <abbrev xmlns:xlink="http://www.w3.org/1999/xlink" xlink:title="uropod" xlink:type="simple">Ur</abbrev> ramus, note the difference in the spine size between (<bold>D</bold>) and (<bold>E</bold>); <bold>F</bold>. Right <abbrev xmlns:xlink="http://www.w3.org/1999/xlink" xlink:title="uropod" xlink:type="simple">Ur</abbrev>; <bold>G</bold>. GLs.</p></caption><graphic xmlns:xlink="http://www.w3.org/1999/xlink" xlink:href="zookeys-1284-271_article-195403__-g006.jpg" id="oo_1712689.jpg" position="float" orientation="portrait" xlink:type="simple"><uri content-type="original_file" xlink:type="simple">https://binary.pensoft.net/fig/1712689</uri></graphic></fig><fig id="F7" position="float" orientation="portrait"><object-id xmlns:xlink="http://www.w3.org/1999/xlink" content-type="doi" xlink:type="simple">10.3897/zookeys.1284.195403.figure7</object-id><object-id xmlns:xlink="http://www.w3.org/1999/xlink" content-type="arpha" xlink:type="simple">DC73C14B-92AE-500B-B46A-FE7393132063</object-id><label>Figure 7.</label><caption><p>Female valves of five <italic><tp:taxon-name><tp:taxon-name-part taxon-name-part-type="genus" reg="Stenocypris">Stenocypris</tp:taxon-name-part></tp:taxon-name></italic> species. <bold>A, B</bold>. <italic><tp:taxon-name><tp:taxon-name-part taxon-name-part-type="genus" reg="Stenocypris">S.</tp:taxon-name-part> <tp:taxon-name-part taxon-name-part-type="species" reg="hirutai">hirutai</tp:taxon-name-part></tp:taxon-name></italic> Smith &amp; Kamiya, 2006 (WOC643). <bold>A</bold>. <abbrev xmlns:xlink="http://www.w3.org/1999/xlink" xlink:title="left valve" xlink:type="simple">LV</abbrev>, <abbrev xmlns:xlink="http://www.w3.org/1999/xlink" xlink:title="interior view/side" xlink:type="simple">int</abbrev>.; <bold>B</bold>. <abbrev xmlns:xlink="http://www.w3.org/1999/xlink" xlink:title="right valve" xlink:type="simple">RV</abbrev>, <abbrev xmlns:xlink="http://www.w3.org/1999/xlink" xlink:title="exterior view/side" xlink:type="simple">ext</abbrev>. <bold>C, D</bold>. <italic><tp:taxon-name><tp:taxon-name-part taxon-name-part-type="genus" reg="Stenocypris">S.</tp:taxon-name-part> <tp:taxon-name-part taxon-name-part-type="species" reg="orientalis">orientalis</tp:taxon-name-part></tp:taxon-name></italic> Victor &amp; Fernando, 1981 (WOC493). <bold>C</bold>. <abbrev xmlns:xlink="http://www.w3.org/1999/xlink" xlink:title="left valve" xlink:type="simple">LV</abbrev>, <abbrev xmlns:xlink="http://www.w3.org/1999/xlink" xlink:title="interior view/side" xlink:type="simple">int</abbrev>.; <bold>D</bold>. <abbrev xmlns:xlink="http://www.w3.org/1999/xlink" xlink:title="right valve" xlink:type="simple">RV</abbrev>, <abbrev xmlns:xlink="http://www.w3.org/1999/xlink" xlink:title="exterior view/side" xlink:type="simple">ext</abbrev>. <bold>E, F</bold>. <italic><tp:taxon-name><tp:taxon-name-part taxon-name-part-type="genus" reg="Stenocypris">Stenocypris</tp:taxon-name-part></tp:taxon-name></italic> sp. 1. (WOC176). <bold>E</bold>. <abbrev xmlns:xlink="http://www.w3.org/1999/xlink" xlink:title="left valve" xlink:type="simple">LV</abbrev>, <abbrev xmlns:xlink="http://www.w3.org/1999/xlink" xlink:title="exterior view/side" xlink:type="simple">ext</abbrev>.; <bold>F</bold>. <abbrev xmlns:xlink="http://www.w3.org/1999/xlink" xlink:title="right valve" xlink:type="simple">RV</abbrev>, <abbrev xmlns:xlink="http://www.w3.org/1999/xlink" xlink:title="interior view/side" xlink:type="simple">int</abbrev>. <bold>G, H</bold>. <italic><tp:taxon-name><tp:taxon-name-part taxon-name-part-type="genus" reg="Stenocypris">Stenocypris</tp:taxon-name-part></tp:taxon-name></italic> sp. 2. (WOC547). <bold>G</bold>. <abbrev xmlns:xlink="http://www.w3.org/1999/xlink" xlink:title="left valve" xlink:type="simple">LV</abbrev>, <abbrev xmlns:xlink="http://www.w3.org/1999/xlink" xlink:title="interior view/side" xlink:type="simple">int</abbrev>.; <bold>H</bold>. <abbrev xmlns:xlink="http://www.w3.org/1999/xlink" xlink:title="right valve" xlink:type="simple">RV</abbrev>, <abbrev xmlns:xlink="http://www.w3.org/1999/xlink" xlink:title="exterior view/side" xlink:type="simple">ext</abbrev>. <bold>I, J</bold>. <italic><tp:taxon-name><tp:taxon-name-part taxon-name-part-type="genus" reg="Stenocypris">Stenocypris</tp:taxon-name-part></tp:taxon-name></italic> sp. 3. (WOC485). <bold>I</bold>. <abbrev xmlns:xlink="http://www.w3.org/1999/xlink" xlink:title="left valve" xlink:type="simple">LV</abbrev>, <abbrev xmlns:xlink="http://www.w3.org/1999/xlink" xlink:title="interior view/side" xlink:type="simple">int</abbrev>.; <bold>J</bold>. <abbrev xmlns:xlink="http://www.w3.org/1999/xlink" xlink:title="right valve" xlink:type="simple">RV</abbrev>, <abbrev xmlns:xlink="http://www.w3.org/1999/xlink" xlink:title="exterior view/side" xlink:type="simple">ext</abbrev>.; <bold>K</bold>. Surface detail of <italic><tp:taxon-name><tp:taxon-name-part taxon-name-part-type="genus" reg="Stenocypris">S.</tp:taxon-name-part> <tp:taxon-name-part taxon-name-part-type="species" reg="orientalis">orientalis</tp:taxon-name-part></tp:taxon-name></italic> (WOC122), showing the polygonal pattern; <bold>L</bold>. Surface detail of (<bold>J</bold>), showing the fine striations superimposed with a faint polygonal pattern.</p></caption><graphic xmlns:xlink="http://www.w3.org/1999/xlink" xlink:href="zookeys-1284-271_article-195403__-g007.jpg" id="oo_1712690.jpg" position="float" orientation="portrait" xlink:type="simple"><uri content-type="original_file" xlink:type="simple">https://binary.pensoft.net/fig/1712690</uri></graphic></fig><p>The lengths of swimming setae of the following species are not known: <italic><tp:taxon-name><tp:taxon-name-part taxon-name-part-type="genus" reg="Stenocypris">Stenocypris</tp:taxon-name-part> <tp:taxon-name-part taxon-name-part-type="species" reg="curvirami">curvirami</tp:taxon-name-part></tp:taxon-name></italic> Lowndes, 1932, <italic><tp:taxon-name><tp:taxon-name-part taxon-name-part-type="genus" reg="Stenocypris">Stenocypris</tp:taxon-name-part> <tp:taxon-name-part taxon-name-part-type="species" reg="exsiccata">exsiccata</tp:taxon-name-part></tp:taxon-name></italic> (Vávra, 1897), and <italic><tp:taxon-name><tp:taxon-name-part taxon-name-part-type="genus" reg="Stenocypris">Stenocypris</tp:taxon-name-part> <tp:taxon-name-part taxon-name-part-type="species" reg="fontinalis">fontinalis</tp:taxon-name-part></tp:taxon-name></italic> (Vávra, 1895). Nonetheless, they can be distinguished from the present new species by their size and other morphological details: both <italic><tp:taxon-name><tp:taxon-name-part taxon-name-part-type="genus" reg="Stenocypris">S.</tp:taxon-name-part> <tp:taxon-name-part taxon-name-part-type="species" reg="curvirami">curvirami</tp:taxon-name-part></tp:taxon-name></italic> and <italic><tp:taxon-name><tp:taxon-name-part taxon-name-part-type="genus" reg="Stenocypris">S.</tp:taxon-name-part> <tp:taxon-name-part taxon-name-part-type="species" reg="exsiccata">exsiccata</tp:taxon-name-part></tp:taxon-name></italic> are &gt; 2 mm in length, much larger than the new species (&lt; 1.5 mm, Table <xref ref-type="table" rid="T2">2</xref>). In addition, the valve surface of <italic><tp:taxon-name><tp:taxon-name-part taxon-name-part-type="genus" reg="Stenocypris">S.</tp:taxon-name-part> <tp:taxon-name-part taxon-name-part-type="species" reg="curvirami">curvirami</tp:taxon-name-part></tp:taxon-name></italic> is densely striated (<xref ref-type="bibr" rid="B11">Lowndes 1932</xref>: pl. I fig. 2), which differs from the polygonal pattern in the new species (Fig. <xref ref-type="fig" rid="F2">2J</xref>). The dorsal valve margin of <italic><tp:taxon-name><tp:taxon-name-part taxon-name-part-type="genus" reg="Stenocypris">S.</tp:taxon-name-part> <tp:taxon-name-part taxon-name-part-type="species" reg="exsiccata">exsiccata</tp:taxon-name-part></tp:taxon-name></italic> is much more arched, and the posterior margin is much steeper (<xref ref-type="bibr" rid="B39">Vávra 1897</xref>: fig. 5.1) compared with the new species (Fig. <xref ref-type="fig" rid="F2">2</xref>). <italic><tp:taxon-name><tp:taxon-name-part taxon-name-part-type="genus" reg="Stenocypris">Stenocypris</tp:taxon-name-part> <tp:taxon-name-part taxon-name-part-type="species" reg="fontinalis">fontinalis</tp:taxon-name-part></tp:taxon-name></italic> is also larger than the new species (1.7 mm) and is more elongate both in lateral and dorsal views (<xref ref-type="bibr" rid="B38">Vávra 1895</xref>: fig. 5).</p></tp:treatment-sec><tp:treatment-sec sec-type="Etymology"><title>Etymology.</title><p>Named after Menghai County, where the holotype was collected.</p></tp:treatment-sec><tp:treatment-sec><!--Section generated to contain objects referenced in tp:taxon-treatment.--><supplementary-material xmlns:xlink="http://www.w3.org/1999/xlink" id="S5" position="float" orientation="portrait" xlink:type="simple"><object-id content-type="doi" xlink:type="simple">10.3897/zookeys.1284.195403.suppl5</object-id><object-id content-type="arpha" xlink:type="simple">2B7043CE-9B7E-57A5-95C4-65982AA3C612</object-id><label>Supplementary material 5</label><caption><p>Oblique-dorsal views of the female LVs of <italic><tp:taxon-name><tp:taxon-name-part taxon-name-part-type="genus" reg="Stenocypris">Stenocypris</tp:taxon-name-part></tp:taxon-name></italic> species, showing the groove/inner list</p></caption><statement content-type="dataType"><label>Data type</label><p>jpg</p></statement><statement content-type="notes"><label>Explanation note</label><p>The specimens in A–F correspond to those in Fig. <xref ref-type="fig" rid="F3">3A–F</xref>, respectively. (A) <italic><tp:taxon-name><tp:taxon-name-part taxon-name-part-type="genus" reg="Stenocypris">Stenocypris</tp:taxon-name-part> <tp:taxon-name-part taxon-name-part-type="species" reg="menghaiensis">menghaiensis</tp:taxon-name-part></tp:taxon-name></italic> sp. nov. (WOC483, holotype); (B) <italic><tp:taxon-name><tp:taxon-name-part taxon-name-part-type="genus" reg="Stenocypris">S.</tp:taxon-name-part> <tp:taxon-name-part taxon-name-part-type="species" reg="hirutai">hirutai</tp:taxon-name-part></tp:taxon-name></italic> Smith &amp; Kamiya, 2006 (WOC541); (C) <italic><tp:taxon-name><tp:taxon-name-part taxon-name-part-type="genus" reg="Stenocypris">S.</tp:taxon-name-part> <tp:taxon-name-part taxon-name-part-type="species" reg="orientalis">orientalis</tp:taxon-name-part></tp:taxon-name></italic> Victor &amp; Fernando, 1981 (OSBK31); (D) <italic><tp:taxon-name><tp:taxon-name-part taxon-name-part-type="genus" reg="Stenocypris">Stenocypris</tp:taxon-name-part></tp:taxon-name></italic> sp. 1 (WOC176); (E) <italic><tp:taxon-name><tp:taxon-name-part taxon-name-part-type="genus" reg="Stenocypris">Stenocypris</tp:taxon-name-part></tp:taxon-name></italic> sp. 2 (WOC547); (F1–F2) <italic><tp:taxon-name><tp:taxon-name-part taxon-name-part-type="genus" reg="Stenocypris">Stenocypris</tp:taxon-name-part></tp:taxon-name></italic> sp. 3 (WOC485), fragments of posterior (F1) and anterior (F2) parts. Scale applies to all panels.</p></statement><media xlink:href="zookeys-1284-271_article-195403__-s005.csv" mimetype="text" mime-subtype="csv" position="float" orientation="portrait" id="oo_1712696.csv" xlink:type="simple"><uri content-type="original_file" xlink:type="simple">https://binary.pensoft.net/file/1712696</uri></media><permissions><license xlink:type="simple"><license-p>This dataset is made available under the Open Database License (<ext-link ext-link-type="uri" xlink:href="http://opendatacommons.org/licenses/odbl/1.0/" xlink:type="simple">http://opendatacommons.org/licenses/odbl/1.0/</ext-link>). The Open Database License (ODbL) is a license agreement intended to allow users to freely share, modify, and use this Dataset while maintaining this same freedom for others, provided that the original source and author(s) are credited.</license-p></license></permissions><attrib specific-use="authors"> Dayou Zhai, Robin James Smith, Huijuan Mai, Ping Jiang, Kewei Zeng</attrib></supplementary-material><supplementary-material xmlns:xlink="http://www.w3.org/1999/xlink" id="S6" position="float" orientation="portrait" xlink:type="simple"><object-id content-type="doi" xlink:type="simple">10.3897/zookeys.1284.195403.suppl6</object-id><object-id content-type="arpha" xlink:type="simple">03AC93FD-ADA6-55C3-BFB4-6802D1583646</object-id><label>Supplementary material 6</label><caption><p>Two undissected specimens of <italic><tp:taxon-name><tp:taxon-name-part taxon-name-part-type="genus" reg="Stenocypris">Stenocypris</tp:taxon-name-part> <tp:taxon-name-part taxon-name-part-type="species" reg="menghaiensis">menghaiensis</tp:taxon-name-part></tp:taxon-name></italic> sp. nov.</p></caption><statement content-type="dataType"><label>Data type</label><p>jpg</p></statement><statement content-type="notes"><label>Explanation note</label><p>(A) WOC723, left view (fecal pellet displaced during preparation); (B) WOC722, ventral view, anterior to left (soft parts somewhat deteriorated). For detailed views of the marginal zone, see Fig. <xref ref-type="fig" rid="F4">4</xref>.</p></statement><media xlink:href="zookeys-1284-271_article-195403__-s006.csv" mimetype="text" mime-subtype="csv" position="float" orientation="portrait" id="oo_1712697.csv" xlink:type="simple"><uri content-type="original_file" xlink:type="simple">https://binary.pensoft.net/file/1712697</uri></media><permissions><license xlink:type="simple"><license-p>This dataset is made available under the Open Database License (<ext-link ext-link-type="uri" xlink:href="http://opendatacommons.org/licenses/odbl/1.0/" xlink:type="simple">http://opendatacommons.org/licenses/odbl/1.0/</ext-link>). The Open Database License (ODbL) is a license agreement intended to allow users to freely share, modify, and use this Dataset while maintaining this same freedom for others, provided that the original source and author(s) are credited.</license-p></license></permissions><attrib specific-use="authors"> Dayou Zhai, Robin James Smith, Huijuan Mai, Ping Jiang, Kewei Zeng</attrib></supplementary-material><fig id="F1" position="float" orientation="portrait"><object-id xmlns:xlink="http://www.w3.org/1999/xlink" content-type="doi" xlink:type="simple">10.3897/zookeys.1284.195403.figure1</object-id><object-id xmlns:xlink="http://www.w3.org/1999/xlink" content-type="arpha" xlink:type="simple">D028C693-A44B-5A5D-815D-3C312129EC7D</object-id><label>Figure 1.</label><caption><p>Map of Yunnan province of southwestern China, showing the distribution of sampling sites in different drainage basins. Redrawn from <ext-link xmlns:xlink="http://www.w3.org/1999/xlink" xlink:href="https://yunnan.tianditu.gov.cn/index" ext-link-type="uri" xlink:type="simple">https://yunnan.tianditu.gov.cn/index</ext-link>.</p></caption><graphic xmlns:xlink="http://www.w3.org/1999/xlink" xlink:href="zookeys-1284-271_article-195403__-g001.jpg" id="oo_1712684.jpg" position="float" orientation="portrait" xlink:type="simple"><uri content-type="original_file" xlink:type="simple">https://binary.pensoft.net/fig/1712684</uri></graphic></fig><table-wrap id="T1" position="float" orientation="portrait"><label>Table 1.</label><caption><p>Data and the <italic><tp:taxon-name><tp:taxon-name-part taxon-name-part-type="genus" reg="Stenocypris">Stenocypris</tp:taxon-name-part></tp:taxon-name></italic> species found at each of the sampling sites from Yunnan Province, China. Note that not all the specimens are adults; juveniles were identified based on morphological comparison with the dissected adults. Dates of the samples are in the format of year-month-day. For explanations of abbreviations see Terminology and abbreviations.</p></caption><table><tbody><tr><th rowspan="1" colspan="1">
                  <bold><abbrev xmlns:xlink="http://www.w3.org/1999/xlink" xlink:title="site number" xlink:type="simple">SN</abbrev>, and date</bold>
                </th><th rowspan="1" colspan="1">
                  <bold>Habitat</bold>
                </th><th rowspan="1" colspan="1">
                  <bold>GPS coordinates</bold>
                </th><th rowspan="1" colspan="1">
                  <bold>Altitude (m a.s.l.)</bold>
                </th><th rowspan="1" colspan="1"><bold><abbrev xmlns:xlink="http://www.w3.org/1999/xlink" xlink:title="electrical conductivity" xlink:type="simple">EC</abbrev> (µS cm<sup>-1</sup></bold>)</th><th rowspan="1" colspan="1">
                  <bold>pH</bold>
                </th><th rowspan="1" colspan="1"><bold><abbrev xmlns:xlink="http://www.w3.org/1999/xlink" xlink:title="temperature of water" xlink:type="simple">T</abbrev> (°C</bold>)</th><th rowspan="1" colspan="1">
                  <bold>Substrate</bold>
                </th><th rowspan="1" colspan="1">
                  <bold>Vegetation</bold>
                </th><th rowspan="1" colspan="1">
                  <bold><italic><tp:taxon-name><tp:taxon-name-part taxon-name-part-type="genus" reg="Stenocypris">Stenocypris</tp:taxon-name-part></tp:taxon-name></italic> species and number of individuals*</bold>
                </th></tr><tr><td rowspan="1" colspan="1">Y134, 2017-08-05</td><td rowspan="1" colspan="1">Wet rice field</td><td rowspan="1" colspan="1">
                  <named-content xmlns:xlink="http://www.w3.org/1999/xlink" content-type="dwc:verbatimCoordinates" xlink:type="simple">25°11'08"N, 102°11'27"E</named-content>
                </td><td rowspan="1" colspan="1">1820</td><td rowspan="1" colspan="1">244</td><td rowspan="1" colspan="1">
                  <abbrev xmlns:xlink="http://www.w3.org/1999/xlink" xlink:title="not available" xlink:type="simple">na</abbrev>
                </td><td rowspan="1" colspan="1">23.0</td><td rowspan="1" colspan="1">Mud</td><td rowspan="1" colspan="1">Rice crops</td><td rowspan="1" colspan="1"><italic><tp:taxon-name><tp:taxon-name-part taxon-name-part-type="genus" reg="Stenocypris">S.</tp:taxon-name-part> <tp:taxon-name-part taxon-name-part-type="species" reg="orientalis">orientalis</tp:taxon-name-part></tp:taxon-name></italic> (4)</td></tr><tr><td rowspan="1" colspan="1">Y134, 2022-03-10</td><td rowspan="1" colspan="1">Desiccated rice field</td><td rowspan="1" colspan="1">
                  <named-content xmlns:xlink="http://www.w3.org/1999/xlink" content-type="dwc:verbatimCoordinates" xlink:type="simple">25°11'08"N, 102°11'27"E</named-content>
                </td><td rowspan="1" colspan="1">1820</td><td rowspan="1" colspan="1">
                  <abbrev xmlns:xlink="http://www.w3.org/1999/xlink" xlink:title="not available" xlink:type="simple">na</abbrev>
                </td><td rowspan="1" colspan="1">
                  <abbrev xmlns:xlink="http://www.w3.org/1999/xlink" xlink:title="not available" xlink:type="simple">na</abbrev>
                </td><td rowspan="1" colspan="1">
                  <abbrev xmlns:xlink="http://www.w3.org/1999/xlink" xlink:title="not available" xlink:type="simple">na</abbrev>
                </td><td rowspan="1" colspan="1">Mud</td><td rowspan="1" colspan="1">Rice stubble and abundant short grasses</td><td rowspan="1" colspan="1"><italic><tp:taxon-name><tp:taxon-name-part taxon-name-part-type="genus" reg="Stenocypris">S.</tp:taxon-name-part> <tp:taxon-name-part taxon-name-part-type="species" reg="orientalis">orientalis</tp:taxon-name-part></tp:taxon-name></italic> (7)</td></tr><tr><td rowspan="1" colspan="1">Y136, 2017-08-05</td><td rowspan="1" colspan="1">Wet rice field</td><td rowspan="1" colspan="1">
                  <named-content xmlns:xlink="http://www.w3.org/1999/xlink" content-type="dwc:verbatimCoordinates" xlink:type="simple">25°13'57"N, 102°18'09"E</named-content>
                </td><td rowspan="1" colspan="1">1920</td><td rowspan="1" colspan="1">101</td><td rowspan="1" colspan="1">
                  <abbrev xmlns:xlink="http://www.w3.org/1999/xlink" xlink:title="not available" xlink:type="simple">na</abbrev>
                </td><td rowspan="1" colspan="1">24.2</td><td rowspan="1" colspan="1">Mud</td><td rowspan="1" colspan="1">Rice crops</td><td rowspan="1" colspan="1"><italic><tp:taxon-name><tp:taxon-name-part taxon-name-part-type="genus" reg="Stenocypris">S.</tp:taxon-name-part> <tp:taxon-name-part taxon-name-part-type="species" reg="orientalis">orientalis</tp:taxon-name-part></tp:taxon-name></italic> (1)</td></tr><tr><td rowspan="1" colspan="1">Y159, 2022-09-20</td><td rowspan="1" colspan="1">Wet barren field</td><td rowspan="1" colspan="1">
                  <named-content xmlns:xlink="http://www.w3.org/1999/xlink" content-type="dwc:verbatimCoordinates" xlink:type="simple">25°52'43"N, 103°04'32"E</named-content>
                </td><td rowspan="1" colspan="1">2080</td><td rowspan="1" colspan="1">449</td><td rowspan="1" colspan="1">7.73</td><td rowspan="1" colspan="1">23.8</td><td rowspan="1" colspan="1">Mud</td><td rowspan="1" colspan="1">Abundant macrophytes, dense grasses, and abundant filamentous algae</td><td rowspan="1" colspan="1"><italic><tp:taxon-name><tp:taxon-name-part taxon-name-part-type="genus" reg="Stenocypris">S.</tp:taxon-name-part> <tp:taxon-name-part taxon-name-part-type="species" reg="orientalis">orientalis</tp:taxon-name-part></tp:taxon-name></italic> (6)</td></tr><tr><td rowspan="1" colspan="1">Y240, 2023-04-19</td><td rowspan="1" colspan="1">Ditch</td><td rowspan="1" colspan="1">
                  <named-content xmlns:xlink="http://www.w3.org/1999/xlink" content-type="dwc:verbatimCoordinates" xlink:type="simple">21°57'24"N, 101°25'38"E</named-content>
                </td><td rowspan="1" colspan="1">770</td><td rowspan="1" colspan="1">189</td><td rowspan="1" colspan="1">7.16</td><td rowspan="1" colspan="1">26.6</td><td rowspan="1" colspan="1">Mud and abundant plant remains</td><td rowspan="1" colspan="1">None</td><td rowspan="1" colspan="1"><italic><tp:taxon-name><tp:taxon-name-part taxon-name-part-type="genus" reg="Stenocypris">S.</tp:taxon-name-part> <tp:taxon-name-part taxon-name-part-type="species" reg="hirutai">hirutai</tp:taxon-name-part></tp:taxon-name></italic> (2) and <italic><tp:taxon-name><tp:taxon-name-part taxon-name-part-type="genus" reg="Stenocypris">Stenocypris</tp:taxon-name-part> <tp:taxon-name-part taxon-name-part-type="species" reg="menghaiensis">menghaiensis</tp:taxon-name-part></tp:taxon-name></italic> sp. nov. (10)</td></tr><tr><td rowspan="1" colspan="1">Y241, 2023-04-19</td><td rowspan="1" colspan="1">Ditch</td><td rowspan="1" colspan="1">
                  <named-content xmlns:xlink="http://www.w3.org/1999/xlink" content-type="dwc:verbatimCoordinates" xlink:type="simple">21°57'24"N, 101°25'38"E</named-content>
                </td><td rowspan="1" colspan="1">770</td><td rowspan="1" colspan="1">178</td><td rowspan="1" colspan="1">7.01</td><td rowspan="1" colspan="1">27.1</td><td rowspan="1" colspan="1">Abundant plant remains</td><td rowspan="1" colspan="1">Some grasses, extending from banks into water</td><td rowspan="1" colspan="1"><italic><tp:taxon-name><tp:taxon-name-part taxon-name-part-type="genus" reg="Stenocypris">S.</tp:taxon-name-part> <tp:taxon-name-part taxon-name-part-type="species" reg="hirutai">hirutai</tp:taxon-name-part></tp:taxon-name></italic> (18)</td></tr><tr><td rowspan="1" colspan="1">Y248, 2023-04-20</td><td rowspan="1" colspan="1">Wet barren field crossed by stream</td><td rowspan="1" colspan="1">
                  <named-content xmlns:xlink="http://www.w3.org/1999/xlink" content-type="dwc:verbatimCoordinates" xlink:type="simple">22°08'38"N, 100°09'14"E</named-content>
                </td><td rowspan="1" colspan="1">1070</td><td rowspan="1" colspan="1">190</td><td rowspan="1" colspan="1">6.89</td><td rowspan="1" colspan="1">27.2</td><td rowspan="1" colspan="1">Mud</td><td rowspan="1" colspan="1">Dense grasses and abundant filamentous algae</td><td rowspan="1" colspan="1"><italic><tp:taxon-name><tp:taxon-name-part taxon-name-part-type="genus" reg="Stenocypris">Stenocypris</tp:taxon-name-part> <tp:taxon-name-part taxon-name-part-type="species" reg="menghaiensis">menghaiensis</tp:taxon-name-part></tp:taxon-name></italic> sp. nov. (13)</td></tr><tr><td rowspan="1" colspan="1">Y249, 2023-04-20</td><td rowspan="1" colspan="1">Stream</td><td rowspan="1" colspan="1">
                  <named-content xmlns:xlink="http://www.w3.org/1999/xlink" content-type="dwc:verbatimCoordinates" xlink:type="simple">22°08'38"N, 100°09'13"E</named-content>
                </td><td rowspan="1" colspan="1">1070</td><td rowspan="1" colspan="1">202</td><td rowspan="1" colspan="1">7.76</td><td rowspan="1" colspan="1">27.0</td><td rowspan="1" colspan="1">Mud and gravel</td><td rowspan="1" colspan="1">A few filamentous algae</td><td rowspan="1" colspan="1"><italic><tp:taxon-name><tp:taxon-name-part taxon-name-part-type="genus" reg="Stenocypris">Stenocypris</tp:taxon-name-part> <tp:taxon-name-part taxon-name-part-type="species" reg="menghaiensis">menghaiensis</tp:taxon-name-part></tp:taxon-name></italic> sp. nov. (7)</td></tr><tr><td rowspan="1" colspan="1">Y250, 2023-04-20</td><td rowspan="1" colspan="1">Desiccated rice field</td><td rowspan="1" colspan="1">
                  <named-content xmlns:xlink="http://www.w3.org/1999/xlink" content-type="dwc:verbatimCoordinates" xlink:type="simple">22°19'52"N, 100°01'09"E</named-content>
                </td><td rowspan="1" colspan="1">1160</td><td rowspan="1" colspan="1">
                  <abbrev xmlns:xlink="http://www.w3.org/1999/xlink" xlink:title="not available" xlink:type="simple">na</abbrev>
                </td><td rowspan="1" colspan="1">
                  <abbrev xmlns:xlink="http://www.w3.org/1999/xlink" xlink:title="not available" xlink:type="simple">na</abbrev>
                </td><td rowspan="1" colspan="1">
                  <abbrev xmlns:xlink="http://www.w3.org/1999/xlink" xlink:title="not available" xlink:type="simple">na</abbrev>
                </td><td rowspan="1" colspan="1">Dry hard mud</td><td rowspan="1" colspan="1">Rice stubble and some short grasses</td><td rowspan="1" colspan="1"><italic><tp:taxon-name><tp:taxon-name-part taxon-name-part-type="genus" reg="Stenocypris">S.</tp:taxon-name-part> <tp:taxon-name-part taxon-name-part-type="species" reg="orientalis">orientalis</tp:taxon-name-part></tp:taxon-name></italic> (15) and <italic><tp:taxon-name><tp:taxon-name-part taxon-name-part-type="genus" reg="Stenocypris">Stenocypris</tp:taxon-name-part></tp:taxon-name></italic> sp. 3 (1)</td></tr><tr><td rowspan="1" colspan="1">Y255, 2023-04-25</td><td rowspan="1" colspan="1">Stream</td><td rowspan="1" colspan="1">
                  <named-content xmlns:xlink="http://www.w3.org/1999/xlink" content-type="dwc:verbatimCoordinates" xlink:type="simple">25°12'47"N, 098°50'46"E</named-content>
                </td><td rowspan="1" colspan="1">730</td><td rowspan="1" colspan="1">396</td><td rowspan="1" colspan="1">8.08</td><td rowspan="1" colspan="1">29.7</td><td rowspan="1" colspan="1">Mud and fallen leaves</td><td rowspan="1" colspan="1">Dense grasses on edges of stream</td><td rowspan="1" colspan="1"><italic><tp:taxon-name><tp:taxon-name-part taxon-name-part-type="genus" reg="Stenocypris">S.</tp:taxon-name-part> <tp:taxon-name-part taxon-name-part-type="species" reg="orientalis">orientalis</tp:taxon-name-part></tp:taxon-name></italic> (10) and <italic><tp:taxon-name><tp:taxon-name-part taxon-name-part-type="genus" reg="Stenocypris">Stenocypris</tp:taxon-name-part></tp:taxon-name></italic> sp. 1 (1)</td></tr><tr><td rowspan="1" colspan="1">Y258, 2023-04-26</td><td rowspan="1" colspan="1">River</td><td rowspan="1" colspan="1">
                  <named-content xmlns:xlink="http://www.w3.org/1999/xlink" content-type="dwc:verbatimCoordinates" xlink:type="simple">24°13'34"N, 098°12'42"E</named-content>
                </td><td rowspan="1" colspan="1">790</td><td rowspan="1" colspan="1">374</td><td rowspan="1" colspan="1">7.74</td><td rowspan="1" colspan="1">26.0</td><td rowspan="1" colspan="1">Sand</td><td rowspan="1" colspan="1">Abundant macrophytes and filamentous algae</td><td rowspan="1" colspan="1"><italic><tp:taxon-name><tp:taxon-name-part taxon-name-part-type="genus" reg="Stenocypris">S.</tp:taxon-name-part> <tp:taxon-name-part taxon-name-part-type="species" reg="hirutai">hirutai</tp:taxon-name-part></tp:taxon-name></italic> (3)</td></tr><tr><td rowspan="1" colspan="1">Y262, 2023-04-26</td><td rowspan="1" colspan="1">Stream</td><td rowspan="1" colspan="1">
                  <named-content xmlns:xlink="http://www.w3.org/1999/xlink" content-type="dwc:verbatimCoordinates" xlink:type="simple">24°08'43"N, 097°47'37"E</named-content>
                </td><td rowspan="1" colspan="1">940</td><td rowspan="1" colspan="1">136</td><td rowspan="1" colspan="1">6.92</td><td rowspan="1" colspan="1">28.3</td><td rowspan="1" colspan="1">Mud</td><td rowspan="1" colspan="1">None</td><td rowspan="1" colspan="1"><italic><tp:taxon-name><tp:taxon-name-part taxon-name-part-type="genus" reg="Stenocypris">S.</tp:taxon-name-part> <tp:taxon-name-part taxon-name-part-type="species" reg="hirutai">hirutai</tp:taxon-name-part></tp:taxon-name></italic> (12)</td></tr><tr><td rowspan="1" colspan="1">Y329, 2024-06-12</td><td rowspan="1" colspan="1">Pond</td><td rowspan="1" colspan="1">
                  <named-content xmlns:xlink="http://www.w3.org/1999/xlink" content-type="dwc:verbatimCoordinates" xlink:type="simple">24°58'06"N, 103°00'38"E</named-content>
                </td><td rowspan="1" colspan="1">1770</td><td rowspan="1" colspan="1">610</td><td rowspan="1" colspan="1">8.83</td><td rowspan="1" colspan="1">28.3</td><td rowspan="1" colspan="1">Mud and plant remains</td><td rowspan="1" colspan="1">Dense grasses on edge of pond</td><td rowspan="1" colspan="1"><italic><tp:taxon-name><tp:taxon-name-part taxon-name-part-type="genus" reg="Stenocypris">S.</tp:taxon-name-part> <tp:taxon-name-part taxon-name-part-type="species" reg="hirutai">hirutai</tp:taxon-name-part></tp:taxon-name></italic> (2)</td></tr><tr><td rowspan="1" colspan="1">Y494, 2025-04-01</td><td rowspan="1" colspan="1">River</td><td rowspan="1" colspan="1">
                  <named-content xmlns:xlink="http://www.w3.org/1999/xlink" content-type="dwc:verbatimCoordinates" xlink:type="simple">23°37'10"N, 101°58'28"E</named-content>
                </td><td rowspan="1" colspan="1">410</td><td rowspan="1" colspan="1">597</td><td rowspan="1" colspan="1">8.66</td><td rowspan="1" colspan="1">19.8</td><td rowspan="1" colspan="1">Gravel and mud</td><td rowspan="1" colspan="1">Abundant filamentous algae in river, dense grasses along banks</td><td rowspan="1" colspan="1"><italic><tp:taxon-name><tp:taxon-name-part taxon-name-part-type="genus" reg="Stenocypris">Stenocypris</tp:taxon-name-part></tp:taxon-name></italic> sp. 2 (1)</td></tr><tr><td rowspan="1" colspan="1">Y507, 2025-04-02</td><td rowspan="1" colspan="1">Ditch</td><td rowspan="1" colspan="1">
                  <named-content xmlns:xlink="http://www.w3.org/1999/xlink" content-type="dwc:verbatimCoordinates" xlink:type="simple">23°15'12"N, 101°14'22"E</named-content>
                </td><td rowspan="1" colspan="1">860</td><td rowspan="1" colspan="1">534</td><td rowspan="1" colspan="1">9.02</td><td rowspan="1" colspan="1">20.9</td><td rowspan="1" colspan="1">Sand</td><td rowspan="1" colspan="1">Abundant filamentous algae in ditch, dense grasses along banks</td><td rowspan="1" colspan="1"><italic><tp:taxon-name><tp:taxon-name-part taxon-name-part-type="genus" reg="Stenocypris">S.</tp:taxon-name-part> <tp:taxon-name-part taxon-name-part-type="species" reg="hirutai">hirutai</tp:taxon-name-part></tp:taxon-name></italic> (20)</td></tr><tr><td rowspan="1" colspan="1">Y509, 2025-04-02</td><td rowspan="1" colspan="1">River</td><td rowspan="1" colspan="1">
                  <named-content xmlns:xlink="http://www.w3.org/1999/xlink" content-type="dwc:verbatimCoordinates" xlink:type="simple">23°15'11"N, 101°14'25"E</named-content>
                </td><td rowspan="1" colspan="1">860</td><td rowspan="1" colspan="1">507</td><td rowspan="1" colspan="1">9.04</td><td rowspan="1" colspan="1">21.1</td><td rowspan="1" colspan="1">Mud</td><td rowspan="1" colspan="1">Dense grasses along one bank, some filamentous algae on riverbed</td><td rowspan="1" colspan="1"><italic><tp:taxon-name><tp:taxon-name-part taxon-name-part-type="genus" reg="Stenocypris">S.</tp:taxon-name-part> <tp:taxon-name-part taxon-name-part-type="species" reg="hirutai">hirutai</tp:taxon-name-part></tp:taxon-name></italic> (30) and <italic><tp:taxon-name><tp:taxon-name-part taxon-name-part-type="genus" reg="Stenocypris">Stenocypris</tp:taxon-name-part> <tp:taxon-name-part taxon-name-part-type="species" reg="menghaiensis">menghaiensis</tp:taxon-name-part></tp:taxon-name></italic> sp. nov. (1)</td></tr><tr><td rowspan="1" colspan="1">Y511, 2025-04-02</td><td rowspan="1" colspan="1">Stream</td><td rowspan="1" colspan="1">
                  <named-content xmlns:xlink="http://www.w3.org/1999/xlink" content-type="dwc:verbatimCoordinates" xlink:type="simple">23°18'33"N, 101°13'17"E</named-content>
                </td><td rowspan="1" colspan="1">1090</td><td rowspan="1" colspan="1">278</td><td rowspan="1" colspan="1">8.46</td><td rowspan="1" colspan="1">18.6</td><td rowspan="1" colspan="1">Gravel and mud</td><td rowspan="1" colspan="1">None</td><td rowspan="1" colspan="1"><italic><tp:taxon-name><tp:taxon-name-part taxon-name-part-type="genus" reg="Stenocypris">S.</tp:taxon-name-part> <tp:taxon-name-part taxon-name-part-type="species" reg="hirutai">hirutai</tp:taxon-name-part></tp:taxon-name></italic> (7)</td></tr><tr><td rowspan="1" colspan="1">Y512, 2025-04-02</td><td rowspan="1" colspan="1">Stream</td><td rowspan="1" colspan="1">
                  <named-content xmlns:xlink="http://www.w3.org/1999/xlink" content-type="dwc:verbatimCoordinates" xlink:type="simple">23°16'54"N, 101°14'06"E</named-content>
                </td><td rowspan="1" colspan="1">870</td><td rowspan="1" colspan="1">399</td><td rowspan="1" colspan="1">8.38</td><td rowspan="1" colspan="1">20.8</td><td rowspan="1" colspan="1">Mud</td><td rowspan="1" colspan="1">Dense grasses along banks</td><td rowspan="1" colspan="1"><italic><tp:taxon-name><tp:taxon-name-part taxon-name-part-type="genus" reg="Stenocypris">S.</tp:taxon-name-part> <tp:taxon-name-part taxon-name-part-type="species" reg="hirutai">hirutai</tp:taxon-name-part></tp:taxon-name></italic> (138)</td></tr><tr><td rowspan="1" colspan="1">Y516, 2025-04-03</td><td rowspan="1" colspan="1">Stream</td><td rowspan="1" colspan="1">
                  <named-content xmlns:xlink="http://www.w3.org/1999/xlink" content-type="dwc:verbatimCoordinates" xlink:type="simple">22°45'22"N, 100°49'26"E</named-content>
                </td><td rowspan="1" colspan="1">1290</td><td rowspan="1" colspan="1">210</td><td rowspan="1" colspan="1">7.83</td><td rowspan="1" colspan="1">17.5</td><td rowspan="1" colspan="1">Mud, sand, and fallen leaves</td><td rowspan="1" colspan="1">None</td><td rowspan="1" colspan="1"><italic><tp:taxon-name><tp:taxon-name-part taxon-name-part-type="genus" reg="Stenocypris">Stenocypris</tp:taxon-name-part> <tp:taxon-name-part taxon-name-part-type="species" reg="menghaiensis">menghaiensis</tp:taxon-name-part></tp:taxon-name></italic> sp. nov. (2)</td></tr><tr><td rowspan="1" colspan="1">Y529, 2025-04-04</td><td rowspan="1" colspan="1">Stream</td><td rowspan="1" colspan="1">
                  <named-content xmlns:xlink="http://www.w3.org/1999/xlink" content-type="dwc:verbatimCoordinates" xlink:type="simple">22°54'44"N, 101°02'14"E</named-content>
                </td><td rowspan="1" colspan="1">1290</td><td rowspan="1" colspan="1">291</td><td rowspan="1" colspan="1">7.94</td><td rowspan="1" colspan="1">17.4</td><td rowspan="1" colspan="1">Mud, gravel, and fallen leaves</td><td rowspan="1" colspan="1">None</td><td rowspan="1" colspan="1"><italic><tp:taxon-name><tp:taxon-name-part taxon-name-part-type="genus" reg="Stenocypris">S.</tp:taxon-name-part> <tp:taxon-name-part taxon-name-part-type="species" reg="hirutai">hirutai</tp:taxon-name-part></tp:taxon-name></italic> (37)</td></tr><tr><td rowspan="1" colspan="1">Y531, 2025-04-04</td><td rowspan="1" colspan="1">Stream</td><td rowspan="1" colspan="1">
                  <named-content xmlns:xlink="http://www.w3.org/1999/xlink" content-type="dwc:verbatimCoordinates" xlink:type="simple">22°54'44"N, 101°02'08"E</named-content>
                </td><td rowspan="1" colspan="1">1310</td><td rowspan="1" colspan="1">249</td><td rowspan="1" colspan="1">8.22</td><td rowspan="1" colspan="1">17.8</td><td rowspan="1" colspan="1">Mud and fallen leaves</td><td rowspan="1" colspan="1">A few grasses along banks</td><td rowspan="1" colspan="1"><italic><tp:taxon-name><tp:taxon-name-part taxon-name-part-type="genus" reg="Stenocypris">S.</tp:taxon-name-part> <tp:taxon-name-part taxon-name-part-type="species" reg="hirutai">hirutai</tp:taxon-name-part></tp:taxon-name></italic> (1)</td></tr></tbody></table><table-wrap-foot><fn><p><bold>*</bold>: Both adults and juveniles were counted in this table, although only adults were described in the Systematic description section. All the sites are shallower than 1 m. The information on the environmental parameters and the ostracods of the site Y134 were previously published in <xref ref-type="bibr" rid="B50">Zhai et al. (2024)</xref>, and the <italic><tp:taxon-name><tp:taxon-name-part taxon-name-part-type="genus" reg="Stenocypris">Stenocypris</tp:taxon-name-part></tp:taxon-name></italic> specimens were misidentified as <italic><tp:taxon-name><tp:taxon-name-part taxon-name-part-type="genus" reg="Stenocypris">S.</tp:taxon-name-part> <tp:taxon-name-part taxon-name-part-type="species" reg="major">major</tp:taxon-name-part></tp:taxon-name></italic>. See text for details.</p></fn></table-wrap-foot></table-wrap></tp:treatment-sec><ref-list><ref id="B50"><mixed-citation xmlns:xlink="http://www.w3.org/1999/xlink" xlink:type="simple">Zhai D, Wang Q, Jin C (2024) Dormant and active ostracod communities in six rice fields of Yunnan, China. Aquatic Sciences 86: 79. <ext-link xlink:href="10.1007/s00027-024-01094-7" ext-link-type="doi" xlink:type="simple">https://doi.org/10.1007/s00027-024-01094-7</ext-link></mixed-citation></ref><ref id="B18"><mixed-citation xmlns:xlink="http://www.w3.org/1999/xlink" xlink:type="simple">Meisch C, Smith RJ, Martens K (2024) An updated subjective global checklist of the extant non-marine <tp:taxon-name><tp:taxon-name-part taxon-name-part-type="class">Ostracoda</tp:taxon-name-part></tp:taxon-name> (<tp:taxon-name><tp:taxon-name-part taxon-name-part-type="subphylum">Crustacea</tp:taxon-name-part></tp:taxon-name>). European Journal of Taxonomy 974: 1–144. <ext-link xlink:href="10.5852/ejt.2024.974.2767" ext-link-type="doi" xlink:type="simple">https://doi.org/10.5852/ejt.2024.974.2767</ext-link></mixed-citation></ref><ref id="B31"><mixed-citation xmlns:xlink="http://www.w3.org/1999/xlink" xlink:type="simple">Smith RJ, Kamiya T (2006) Six new species of fresh and brackish water ostracods (<tp:taxon-name><tp:taxon-name-part taxon-name-part-type="subphylum">Crustacea</tp:taxon-name-part></tp:taxon-name>) from Yakushima, Southern Japan. Hydrobiologia 559: 331–355. <ext-link xlink:href="10.1007/s10750-005-0946-2" ext-link-type="doi" xlink:type="simple">https://doi.org/10.1007/s10750-005-0946-2</ext-link></mixed-citation></ref><ref id="B8"><mixed-citation xmlns:xlink="http://www.w3.org/1999/xlink" xlink:type="simple">Klie W (1932) Die Ostracoden der Deutschen Limnologischen Sunda-Expedition. Sonder-Abdruck aus dem Archiv für Hydrobiologie, Suppl.-Bd. XI. Tropische Binnengewässer, Band III: 447–502.</mixed-citation></ref><ref id="B22"><mixed-citation xmlns:xlink="http://www.w3.org/1999/xlink" xlink:type="simple">Petkovski T, Meisch C (1996) Species of the genus <italic><tp:taxon-name><tp:taxon-name-part taxon-name-part-type="genus">Stenocypris</tp:taxon-name-part></tp:taxon-name></italic> Sars, 1889 from the rice-fields of Macedonia (<tp:taxon-name><tp:taxon-name-part taxon-name-part-type="subphylum">Crustacea</tp:taxon-name-part></tp:taxon-name>, <tp:taxon-name><tp:taxon-name-part taxon-name-part-type="class">Ostracoda</tp:taxon-name-part></tp:taxon-name>). Travaux scientifiques du Musée national d’Histoire naturelle de Luxembourg 23: 57–85.</mixed-citation></ref><ref id="B4"><mixed-citation xmlns:xlink="http://www.w3.org/1999/xlink" xlink:type="simple">Ghetti PF (1972) L’ostracodofauna di alcune risaie turche e persiane. L’Ateneo Parmense 8: 117–147.</mixed-citation></ref><ref id="B11"><mixed-citation xmlns:xlink="http://www.w3.org/1999/xlink" xlink:type="simple">Lowndes AG (1932) Report on the <tp:taxon-name><tp:taxon-name-part taxon-name-part-type="class">Ostracoda</tp:taxon-name-part></tp:taxon-name>. Mr. Omer-Cooper’s investigation of the Abyssinian fresh waters (Dr. Hugh Scott’s expedition). Proceedings of the Zoological Society of London 102(3): 677–708. <ext-link xlink:href="10.1111/j.1096-3642.1932.tb01092.x" ext-link-type="doi" xlink:type="simple">https://doi.org/10.1111/j.1096-3642.1932.tb01092.x</ext-link></mixed-citation></ref><ref id="B39"><mixed-citation xmlns:xlink="http://www.w3.org/1999/xlink" xlink:type="simple">Vávra W (1897) Die Süsswasser-Ostracoden Deutsch-Ost-Afrikas. In: Möbius K (Ed.) Die Tierwelt Ost Afrikas und der Nachbargebiete 4(2–3): 1–28.</mixed-citation></ref><ref id="B38"><mixed-citation xmlns:xlink="http://www.w3.org/1999/xlink" xlink:type="simple">Vávra W (1895) Die von Dr. F. Stuhlman gesammelten Süsswasser-Ostracoden Zanzibar’s. Jahrbuch der Hamburgischen Wissenschaftlichen Anstalten 12: 1–23.</mixed-citation></ref></ref-list></tp:taxon-treatment>
