# Supplementary material for: On Stenocypris (Crustacea, Ostracoda) species from Yunnan Province, southwestern China, with a description of a new species
Source: Zookeys. 2026 Jul 10;1284:271–97. doi: 10.3897/zookeys.1284.195403 (PMC13379715; doi:10.3897/zookeys.1284.195403)
Supplement: XML Treatment for Stenocypris [file zookeys.1284.195403-treatment6.xml]

<!DOCTYPE tp:taxon-treatment
  PUBLIC "-//TaxonX//DTD Taxonomic Treatment Publishing DTD v0 20100105//EN" "tax-treatment-NSO.dtd">
<tp:taxon-treatment xmlns:tp="http://www.plazi.org/taxpub"><tp:treatment-meta><kwd-group><label>Taxon classification</label><kwd>
                <named-content content-type="kingdom">Animalia</named-content>
              </kwd><kwd>
                <named-content content-type="order">Podocopida</named-content>
              </kwd><kwd>
                <named-content content-type="family">Cyprididae</named-content>
              </kwd></kwd-group><mixed-citation publication-type="journal"><person-group><name><surname>Zhai</surname><given-names>Dayou</given-names></name><name><surname>Smith</surname><given-names>Robin James</given-names></name><name><surname>Mai</surname><given-names>Huijuan</given-names></name><name><surname>Jiang</surname><given-names>Ping</given-names></name><name><surname>Zeng</surname><given-names>Kewei</given-names></name></person-group><article-title>On <italic><tp:taxon-name><tp:taxon-name-part taxon-name-part-type="genus" reg="Stenocypris">Stenocypris</tp:taxon-name-part></tp:taxon-name></italic> (<tp:taxon-name><tp:taxon-name-part taxon-name-part-type="subphylum" reg="Crustacea">Crustacea</tp:taxon-name-part></tp:taxon-name>, <tp:taxon-name><tp:taxon-name-part taxon-name-part-type="class" reg="Ostracoda">Ostracoda</tp:taxon-name-part></tp:taxon-name>) species from Yunnan Province, southwestern China, with a description of a new species</article-title><source>Zookeys</source><day>10</day><month>07</month><year>2026</year><volume>1284</volume><fpage>271</fpage><lpage>297</lpage><pub-id pub-id-type="doi">10.3897/zookeys.1284.195403</pub-id></mixed-citation></tp:treatment-meta><tp:nomenclature><tp:taxon-name><object-id xmlns:xlink="http://www.w3.org/1999/xlink" content-type="arpha" xlink:type="simple">42E8FDD5-055B-5C57-BC4C-8753C4C42720</object-id>
                    		<tp:taxon-name-part taxon-name-part-type="genus" reg="Stenocypris">Stenocypris</tp:taxon-name-part>
                    	</tp:taxon-name><tp:taxon-authority>sp. 3</tp:taxon-authority><xref ref-type="fig" rid="F3">Figs 3F</xref><xref ref-type="fig" rid="F7">, 4F1, F2, 7I</xref><xref ref-type="fig" rid="F7">, 7J</xref><xref ref-type="fig" rid="F7">, 7L, Suppl. material 5: fig. 1F1, F2</xref></tp:nomenclature><tp:treatment-sec sec-type="Locality"><title>Locality.</title><p>Site Y250 (Fig. <xref ref-type="fig" rid="F1">1</xref>, Table <xref ref-type="table" rid="T1">1</xref>), desiccated rice field.</p></tp:treatment-sec><tp:treatment-sec sec-type="Material examined"><title>Material examined.</title><p>One dissected female (WOC485) (Table <xref ref-type="table" rid="T2">2</xref>).</p></tp:treatment-sec><tp:treatment-sec sec-type="Dimensions"><title>Dimensions.</title><p><abbrev xmlns:xlink="http://www.w3.org/1999/xlink" xlink:title="left valve" xlink:type="simple">LV</abbrev><abbrev xmlns:xlink="http://www.w3.org/1999/xlink" xlink:title="length" xlink:type="simple">L</abbrev> 2055 μm, <abbrev xmlns:xlink="http://www.w3.org/1999/xlink" xlink:title="height" xlink:type="simple">H</abbrev>/<abbrev xmlns:xlink="http://www.w3.org/1999/xlink" xlink:title="length" xlink:type="simple">L</abbrev> 0.385. <abbrev xmlns:xlink="http://www.w3.org/1999/xlink" xlink:title="right valve" xlink:type="simple">RV</abbrev><abbrev xmlns:xlink="http://www.w3.org/1999/xlink" xlink:title="length" xlink:type="simple">L</abbrev> 2018 μm, <abbrev xmlns:xlink="http://www.w3.org/1999/xlink" xlink:title="height" xlink:type="simple">H</abbrev>/<abbrev xmlns:xlink="http://www.w3.org/1999/xlink" xlink:title="length" xlink:type="simple">L</abbrev> 0.383. <abbrev xmlns:xlink="http://www.w3.org/1999/xlink" xlink:title="left valve" xlink:type="simple">LV</abbrev> ~ 40 μm longer than <abbrev xmlns:xlink="http://www.w3.org/1999/xlink" xlink:title="right valve" xlink:type="simple">RV</abbrev> (Table <xref ref-type="table" rid="T2">2</xref>).</p></tp:treatment-sec><tp:treatment-sec sec-type="Brief description"><title>Brief description.</title><p>Carapace large. Dorsal margin slightly curved, sloping down from maximum height located posterior of mid-length. Anterior margin narrow and relatively tightly curved. Posterior margin tightly curved, more so than anterior margin, apex below mid-height. Ventral margin slightly concave. Outer surface of valves covered with faint polygons (~ 20–40 μm across) and tightly packed striations (~ 1 μm apart and continuing across borders of polygons). <abbrev xmlns:xlink="http://www.w3.org/1999/xlink" xlink:title="calcified inner lamella" xlink:type="simple">CIL</abbrev> wide anteriorly, narrow posteriorly. Left valve with well-developed groove running along ventral part of <abbrev xmlns:xlink="http://www.w3.org/1999/xlink" xlink:title="calcified inner lamella" xlink:type="simple">CIL</abbrev>, transforming into inner lists at each end, reaching halfway up posterior margin and near top of anterior margin. Natatory setae of <abbrev xmlns:xlink="http://www.w3.org/1999/xlink" xlink:title="antenna" xlink:type="simple">A2</abbrev> reaching slightly beyond tips of claws (Table <xref ref-type="table" rid="T3">3</xref>).</p></tp:treatment-sec><tp:treatment-sec sec-type="Remarks"><title>Remarks.</title><p>This species is similar to <italic><tp:taxon-name><tp:taxon-name-part taxon-name-part-type="genus" reg="Stenocypris">S.</tp:taxon-name-part> <tp:taxon-name-part taxon-name-part-type="species" reg="major">major</tp:taxon-name-part></tp:taxon-name></italic> with its large size, an inner list accompanied by a distinct groove on the <abbrev xmlns:xlink="http://www.w3.org/1999/xlink" xlink:title="left valve" xlink:type="simple">LV</abbrev> running along the anterior <abbrev xmlns:xlink="http://www.w3.org/1999/xlink" xlink:title="calcified inner lamella" xlink:type="simple">CIL</abbrev> almost up to the hinge area, and fine striations on the carapace (see <xref ref-type="bibr" rid="B37">Triebel 1953</xref>; <xref ref-type="bibr" rid="B19">Moonchaisook and Savatenalinton 2020</xref>). However, both the anterior and posterior margins are more tightly curved, and the apex of the posterior margin is lower compared to <italic><tp:taxon-name><tp:taxon-name-part taxon-name-part-type="genus" reg="Stenocypris">S.</tp:taxon-name-part> <tp:taxon-name-part taxon-name-part-type="species" reg="major">major</tp:taxon-name-part></tp:taxon-name></italic>, suggesting that it is not conspecific. As only one specimen was recovered, it is left in open nomenclature.</p></tp:treatment-sec><tp:treatment-sec><!--Section generated to contain objects referenced in tp:taxon-treatment.--><fig id="F3" position="float" orientation="portrait"><object-id xmlns:xlink="http://www.w3.org/1999/xlink" content-type="doi" xlink:type="simple">10.3897/zookeys.1284.195403.figure3</object-id><object-id xmlns:xlink="http://www.w3.org/1999/xlink" content-type="arpha" xlink:type="simple">AC3D0700-CB19-5FF4-82C0-1ECBAC53031A</object-id><label>Figure 3.</label><caption><p>Exterior views of the female LVs of <italic><tp:taxon-name><tp:taxon-name-part taxon-name-part-type="genus" reg="Stenocypris">Stenocypris</tp:taxon-name-part></tp:taxon-name></italic> species. The general morphology of the septa and the width of the postero-ventral <abbrev xmlns:xlink="http://www.w3.org/1999/xlink" xlink:title="calcified inner lamella" xlink:type="simple">CIL</abbrev> are shown. Arrowheads point to the position of the <abbrev xmlns:xlink="http://www.w3.org/1999/xlink" xlink:title="inner margin (boundary between calcified and uncalcified inner lamellae)" xlink:type="simple">IM</abbrev>. <bold>A</bold>. <italic><tp:taxon-name><tp:taxon-name-part taxon-name-part-type="genus" reg="Stenocypris">Stenocypris</tp:taxon-name-part> <tp:taxon-name-part taxon-name-part-type="species" reg="menghaiensis">menghaiensis</tp:taxon-name-part></tp:taxon-name></italic> sp. nov. (WOC483, holotype); <bold>B</bold>. <italic><tp:taxon-name><tp:taxon-name-part taxon-name-part-type="genus" reg="Stenocypris">S.</tp:taxon-name-part> <tp:taxon-name-part taxon-name-part-type="species" reg="hirutai">hirutai</tp:taxon-name-part></tp:taxon-name></italic> Smith &amp; Kamiya, 2006 (WOC541); <bold>C</bold>. <italic><tp:taxon-name><tp:taxon-name-part taxon-name-part-type="genus" reg="Stenocypris">S.</tp:taxon-name-part> <tp:taxon-name-part taxon-name-part-type="species" reg="orientalis">orientalis</tp:taxon-name-part></tp:taxon-name></italic> Victor &amp; Fernando, 1981 (OSBK31); <bold>D</bold>. <italic><tp:taxon-name><tp:taxon-name-part taxon-name-part-type="genus" reg="Stenocypris">Stenocypris</tp:taxon-name-part></tp:taxon-name></italic> sp. 1 (WOC176); <bold>E</bold>. <italic><tp:taxon-name><tp:taxon-name-part taxon-name-part-type="genus" reg="Stenocypris">Stenocypris</tp:taxon-name-part></tp:taxon-name></italic> sp. 2 (WOC547); <bold>F</bold>. <italic><tp:taxon-name><tp:taxon-name-part taxon-name-part-type="genus" reg="Stenocypris">Stenocypris</tp:taxon-name-part></tp:taxon-name></italic> sp. 3 (WOC485, anterior part broken during preparation). Scale applies to all panels.</p></caption><graphic xmlns:xlink="http://www.w3.org/1999/xlink" xlink:href="zookeys-1284-271_article-195403__-g003.jpg" id="oo_1712686.jpg" position="float" orientation="portrait" xlink:type="simple"><uri content-type="original_file" xlink:type="simple">https://binary.pensoft.net/fig/1712686</uri></graphic></fig><fig id="F7" position="float" orientation="portrait"><object-id xmlns:xlink="http://www.w3.org/1999/xlink" content-type="doi" xlink:type="simple">10.3897/zookeys.1284.195403.figure7</object-id><object-id xmlns:xlink="http://www.w3.org/1999/xlink" content-type="arpha" xlink:type="simple">DC73C14B-92AE-500B-B46A-FE7393132063</object-id><label>Figure 7.</label><caption><p>Female valves of five <italic><tp:taxon-name><tp:taxon-name-part taxon-name-part-type="genus" reg="Stenocypris">Stenocypris</tp:taxon-name-part></tp:taxon-name></italic> species. <bold>A, B</bold>. <italic><tp:taxon-name><tp:taxon-name-part taxon-name-part-type="genus" reg="Stenocypris">S.</tp:taxon-name-part> <tp:taxon-name-part taxon-name-part-type="species" reg="hirutai">hirutai</tp:taxon-name-part></tp:taxon-name></italic> Smith &amp; Kamiya, 2006 (WOC643). <bold>A</bold>. <abbrev xmlns:xlink="http://www.w3.org/1999/xlink" xlink:title="left valve" xlink:type="simple">LV</abbrev>, <abbrev xmlns:xlink="http://www.w3.org/1999/xlink" xlink:title="interior view/side" xlink:type="simple">int</abbrev>.; <bold>B</bold>. <abbrev xmlns:xlink="http://www.w3.org/1999/xlink" xlink:title="right valve" xlink:type="simple">RV</abbrev>, <abbrev xmlns:xlink="http://www.w3.org/1999/xlink" xlink:title="exterior view/side" xlink:type="simple">ext</abbrev>. <bold>C, D</bold>. <italic><tp:taxon-name><tp:taxon-name-part taxon-name-part-type="genus" reg="Stenocypris">S.</tp:taxon-name-part> <tp:taxon-name-part taxon-name-part-type="species" reg="orientalis">orientalis</tp:taxon-name-part></tp:taxon-name></italic> Victor &amp; Fernando, 1981 (WOC493). <bold>C</bold>. <abbrev xmlns:xlink="http://www.w3.org/1999/xlink" xlink:title="left valve" xlink:type="simple">LV</abbrev>, <abbrev xmlns:xlink="http://www.w3.org/1999/xlink" xlink:title="interior view/side" xlink:type="simple">int</abbrev>.; <bold>D</bold>. <abbrev xmlns:xlink="http://www.w3.org/1999/xlink" xlink:title="right valve" xlink:type="simple">RV</abbrev>, <abbrev xmlns:xlink="http://www.w3.org/1999/xlink" xlink:title="exterior view/side" xlink:type="simple">ext</abbrev>. <bold>E, F</bold>. <italic><tp:taxon-name><tp:taxon-name-part taxon-name-part-type="genus" reg="Stenocypris">Stenocypris</tp:taxon-name-part></tp:taxon-name></italic> sp. 1. (WOC176). <bold>E</bold>. <abbrev xmlns:xlink="http://www.w3.org/1999/xlink" xlink:title="left valve" xlink:type="simple">LV</abbrev>, <abbrev xmlns:xlink="http://www.w3.org/1999/xlink" xlink:title="exterior view/side" xlink:type="simple">ext</abbrev>.; <bold>F</bold>. <abbrev xmlns:xlink="http://www.w3.org/1999/xlink" xlink:title="right valve" xlink:type="simple">RV</abbrev>, <abbrev xmlns:xlink="http://www.w3.org/1999/xlink" xlink:title="interior view/side" xlink:type="simple">int</abbrev>. <bold>G, H</bold>. <italic><tp:taxon-name><tp:taxon-name-part taxon-name-part-type="genus" reg="Stenocypris">Stenocypris</tp:taxon-name-part></tp:taxon-name></italic> sp. 2. (WOC547). <bold>G</bold>. <abbrev xmlns:xlink="http://www.w3.org/1999/xlink" xlink:title="left valve" xlink:type="simple">LV</abbrev>, <abbrev xmlns:xlink="http://www.w3.org/1999/xlink" xlink:title="interior view/side" xlink:type="simple">int</abbrev>.; <bold>H</bold>. <abbrev xmlns:xlink="http://www.w3.org/1999/xlink" xlink:title="right valve" xlink:type="simple">RV</abbrev>, <abbrev xmlns:xlink="http://www.w3.org/1999/xlink" xlink:title="exterior view/side" xlink:type="simple">ext</abbrev>. <bold>I, J</bold>. <italic><tp:taxon-name><tp:taxon-name-part taxon-name-part-type="genus" reg="Stenocypris">Stenocypris</tp:taxon-name-part></tp:taxon-name></italic> sp. 3. (WOC485). <bold>I</bold>. <abbrev xmlns:xlink="http://www.w3.org/1999/xlink" xlink:title="left valve" xlink:type="simple">LV</abbrev>, <abbrev xmlns:xlink="http://www.w3.org/1999/xlink" xlink:title="interior view/side" xlink:type="simple">int</abbrev>.; <bold>J</bold>. <abbrev xmlns:xlink="http://www.w3.org/1999/xlink" xlink:title="right valve" xlink:type="simple">RV</abbrev>, <abbrev xmlns:xlink="http://www.w3.org/1999/xlink" xlink:title="exterior view/side" xlink:type="simple">ext</abbrev>.; <bold>K</bold>. Surface detail of <italic><tp:taxon-name><tp:taxon-name-part taxon-name-part-type="genus" reg="Stenocypris">S.</tp:taxon-name-part> <tp:taxon-name-part taxon-name-part-type="species" reg="orientalis">orientalis</tp:taxon-name-part></tp:taxon-name></italic> (WOC122), showing the polygonal pattern; <bold>L</bold>. Surface detail of (<bold>J</bold>), showing the fine striations superimposed with a faint polygonal pattern.</p></caption><graphic xmlns:xlink="http://www.w3.org/1999/xlink" xlink:href="zookeys-1284-271_article-195403__-g007.jpg" id="oo_1712690.jpg" position="float" orientation="portrait" xlink:type="simple"><uri content-type="original_file" xlink:type="simple">https://binary.pensoft.net/fig/1712690</uri></graphic></fig><fig id="F1" position="float" orientation="portrait"><object-id xmlns:xlink="http://www.w3.org/1999/xlink" content-type="doi" xlink:type="simple">10.3897/zookeys.1284.195403.figure1</object-id><object-id xmlns:xlink="http://www.w3.org/1999/xlink" content-type="arpha" xlink:type="simple">D028C693-A44B-5A5D-815D-3C312129EC7D</object-id><label>Figure 1.</label><caption><p>Map of Yunnan province of southwestern China, showing the distribution of sampling sites in different drainage basins. Redrawn from <ext-link xmlns:xlink="http://www.w3.org/1999/xlink" xlink:href="https://yunnan.tianditu.gov.cn/index" ext-link-type="uri" xlink:type="simple">https://yunnan.tianditu.gov.cn/index</ext-link>.</p></caption><graphic xmlns:xlink="http://www.w3.org/1999/xlink" xlink:href="zookeys-1284-271_article-195403__-g001.jpg" id="oo_1712684.jpg" position="float" orientation="portrait" xlink:type="simple"><uri content-type="original_file" xlink:type="simple">https://binary.pensoft.net/fig/1712684</uri></graphic></fig><table-wrap id="T1" position="float" orientation="portrait"><label>Table 1.</label><caption><p>Data and the <italic><tp:taxon-name><tp:taxon-name-part taxon-name-part-type="genus" reg="Stenocypris">Stenocypris</tp:taxon-name-part></tp:taxon-name></italic> species found at each of the sampling sites from Yunnan Province, China. Note that not all the specimens are adults; juveniles were identified based on morphological comparison with the dissected adults. Dates of the samples are in the format of year-month-day. For explanations of abbreviations see Terminology and abbreviations.</p></caption><table><tbody><tr><th rowspan="1" colspan="1">
                  <bold><abbrev xmlns:xlink="http://www.w3.org/1999/xlink" xlink:title="site number" xlink:type="simple">SN</abbrev>, and date</bold>
                </th><th rowspan="1" colspan="1">
                  <bold>Habitat</bold>
                </th><th rowspan="1" colspan="1">
                  <bold>GPS coordinates</bold>
                </th><th rowspan="1" colspan="1">
                  <bold>Altitude (m a.s.l.)</bold>
                </th><th rowspan="1" colspan="1"><bold><abbrev xmlns:xlink="http://www.w3.org/1999/xlink" xlink:title="electrical conductivity" xlink:type="simple">EC</abbrev> (µS cm<sup>-1</sup></bold>)</th><th rowspan="1" colspan="1">
                  <bold>pH</bold>
                </th><th rowspan="1" colspan="1"><bold><abbrev xmlns:xlink="http://www.w3.org/1999/xlink" xlink:title="temperature of water" xlink:type="simple">T</abbrev> (°C</bold>)</th><th rowspan="1" colspan="1">
                  <bold>Substrate</bold>
                </th><th rowspan="1" colspan="1">
                  <bold>Vegetation</bold>
                </th><th rowspan="1" colspan="1">
                  <bold><italic><tp:taxon-name><tp:taxon-name-part taxon-name-part-type="genus" reg="Stenocypris">Stenocypris</tp:taxon-name-part></tp:taxon-name></italic> species and number of individuals*</bold>
                </th></tr><tr><td rowspan="1" colspan="1">Y134, 2017-08-05</td><td rowspan="1" colspan="1">Wet rice field</td><td rowspan="1" colspan="1">
                  <named-content xmlns:xlink="http://www.w3.org/1999/xlink" content-type="dwc:verbatimCoordinates" xlink:type="simple">25°11'08"N, 102°11'27"E</named-content>
                </td><td rowspan="1" colspan="1">1820</td><td rowspan="1" colspan="1">244</td><td rowspan="1" colspan="1">
                  <abbrev xmlns:xlink="http://www.w3.org/1999/xlink" xlink:title="not available" xlink:type="simple">na</abbrev>
                </td><td rowspan="1" colspan="1">23.0</td><td rowspan="1" colspan="1">Mud</td><td rowspan="1" colspan="1">Rice crops</td><td rowspan="1" colspan="1"><italic><tp:taxon-name><tp:taxon-name-part taxon-name-part-type="genus" reg="Stenocypris">S.</tp:taxon-name-part> <tp:taxon-name-part taxon-name-part-type="species" reg="orientalis">orientalis</tp:taxon-name-part></tp:taxon-name></italic> (4)</td></tr><tr><td rowspan="1" colspan="1">Y134, 2022-03-10</td><td rowspan="1" colspan="1">Desiccated rice field</td><td rowspan="1" colspan="1">
                  <named-content xmlns:xlink="http://www.w3.org/1999/xlink" content-type="dwc:verbatimCoordinates" xlink:type="simple">25°11'08"N, 102°11'27"E</named-content>
                </td><td rowspan="1" colspan="1">1820</td><td rowspan="1" colspan="1">
                  <abbrev xmlns:xlink="http://www.w3.org/1999/xlink" xlink:title="not available" xlink:type="simple">na</abbrev>
                </td><td rowspan="1" colspan="1">
                  <abbrev xmlns:xlink="http://www.w3.org/1999/xlink" xlink:title="not available" xlink:type="simple">na</abbrev>
                </td><td rowspan="1" colspan="1">
                  <abbrev xmlns:xlink="http://www.w3.org/1999/xlink" xlink:title="not available" xlink:type="simple">na</abbrev>
                </td><td rowspan="1" colspan="1">Mud</td><td rowspan="1" colspan="1">Rice stubble and abundant short grasses</td><td rowspan="1" colspan="1"><italic><tp:taxon-name><tp:taxon-name-part taxon-name-part-type="genus" reg="Stenocypris">S.</tp:taxon-name-part> <tp:taxon-name-part taxon-name-part-type="species" reg="orientalis">orientalis</tp:taxon-name-part></tp:taxon-name></italic> (7)</td></tr><tr><td rowspan="1" colspan="1">Y136, 2017-08-05</td><td rowspan="1" colspan="1">Wet rice field</td><td rowspan="1" colspan="1">
                  <named-content xmlns:xlink="http://www.w3.org/1999/xlink" content-type="dwc:verbatimCoordinates" xlink:type="simple">25°13'57"N, 102°18'09"E</named-content>
                </td><td rowspan="1" colspan="1">1920</td><td rowspan="1" colspan="1">101</td><td rowspan="1" colspan="1">
                  <abbrev xmlns:xlink="http://www.w3.org/1999/xlink" xlink:title="not available" xlink:type="simple">na</abbrev>
                </td><td rowspan="1" colspan="1">24.2</td><td rowspan="1" colspan="1">Mud</td><td rowspan="1" colspan="1">Rice crops</td><td rowspan="1" colspan="1"><italic><tp:taxon-name><tp:taxon-name-part taxon-name-part-type="genus" reg="Stenocypris">S.</tp:taxon-name-part> <tp:taxon-name-part taxon-name-part-type="species" reg="orientalis">orientalis</tp:taxon-name-part></tp:taxon-name></italic> (1)</td></tr><tr><td rowspan="1" colspan="1">Y159, 2022-09-20</td><td rowspan="1" colspan="1">Wet barren field</td><td rowspan="1" colspan="1">
                  <named-content xmlns:xlink="http://www.w3.org/1999/xlink" content-type="dwc:verbatimCoordinates" xlink:type="simple">25°52'43"N, 103°04'32"E</named-content>
                </td><td rowspan="1" colspan="1">2080</td><td rowspan="1" colspan="1">449</td><td rowspan="1" colspan="1">7.73</td><td rowspan="1" colspan="1">23.8</td><td rowspan="1" colspan="1">Mud</td><td rowspan="1" colspan="1">Abundant macrophytes, dense grasses, and abundant filamentous algae</td><td rowspan="1" colspan="1"><italic><tp:taxon-name><tp:taxon-name-part taxon-name-part-type="genus" reg="Stenocypris">S.</tp:taxon-name-part> <tp:taxon-name-part taxon-name-part-type="species" reg="orientalis">orientalis</tp:taxon-name-part></tp:taxon-name></italic> (6)</td></tr><tr><td rowspan="1" colspan="1">Y240, 2023-04-19</td><td rowspan="1" colspan="1">Ditch</td><td rowspan="1" colspan="1">
                  <named-content xmlns:xlink="http://www.w3.org/1999/xlink" content-type="dwc:verbatimCoordinates" xlink:type="simple">21°57'24"N, 101°25'38"E</named-content>
                </td><td rowspan="1" colspan="1">770</td><td rowspan="1" colspan="1">189</td><td rowspan="1" colspan="1">7.16</td><td rowspan="1" colspan="1">26.6</td><td rowspan="1" colspan="1">Mud and abundant plant remains</td><td rowspan="1" colspan="1">None</td><td rowspan="1" colspan="1"><italic><tp:taxon-name><tp:taxon-name-part taxon-name-part-type="genus" reg="Stenocypris">S.</tp:taxon-name-part> <tp:taxon-name-part taxon-name-part-type="species" reg="hirutai">hirutai</tp:taxon-name-part></tp:taxon-name></italic> (2) and <italic><tp:taxon-name><tp:taxon-name-part taxon-name-part-type="genus" reg="Stenocypris">Stenocypris</tp:taxon-name-part> <tp:taxon-name-part taxon-name-part-type="species" reg="menghaiensis">menghaiensis</tp:taxon-name-part></tp:taxon-name></italic> sp. nov. (10)</td></tr><tr><td rowspan="1" colspan="1">Y241, 2023-04-19</td><td rowspan="1" colspan="1">Ditch</td><td rowspan="1" colspan="1">
                  <named-content xmlns:xlink="http://www.w3.org/1999/xlink" content-type="dwc:verbatimCoordinates" xlink:type="simple">21°57'24"N, 101°25'38"E</named-content>
                </td><td rowspan="1" colspan="1">770</td><td rowspan="1" colspan="1">178</td><td rowspan="1" colspan="1">7.01</td><td rowspan="1" colspan="1">27.1</td><td rowspan="1" colspan="1">Abundant plant remains</td><td rowspan="1" colspan="1">Some grasses, extending from banks into water</td><td rowspan="1" colspan="1"><italic><tp:taxon-name><tp:taxon-name-part taxon-name-part-type="genus" reg="Stenocypris">S.</tp:taxon-name-part> <tp:taxon-name-part taxon-name-part-type="species" reg="hirutai">hirutai</tp:taxon-name-part></tp:taxon-name></italic> (18)</td></tr><tr><td rowspan="1" colspan="1">Y248, 2023-04-20</td><td rowspan="1" colspan="1">Wet barren field crossed by stream</td><td rowspan="1" colspan="1">
                  <named-content xmlns:xlink="http://www.w3.org/1999/xlink" content-type="dwc:verbatimCoordinates" xlink:type="simple">22°08'38"N, 100°09'14"E</named-content>
                </td><td rowspan="1" colspan="1">1070</td><td rowspan="1" colspan="1">190</td><td rowspan="1" colspan="1">6.89</td><td rowspan="1" colspan="1">27.2</td><td rowspan="1" colspan="1">Mud</td><td rowspan="1" colspan="1">Dense grasses and abundant filamentous algae</td><td rowspan="1" colspan="1"><italic><tp:taxon-name><tp:taxon-name-part taxon-name-part-type="genus" reg="Stenocypris">Stenocypris</tp:taxon-name-part> <tp:taxon-name-part taxon-name-part-type="species" reg="menghaiensis">menghaiensis</tp:taxon-name-part></tp:taxon-name></italic> sp. nov. (13)</td></tr><tr><td rowspan="1" colspan="1">Y249, 2023-04-20</td><td rowspan="1" colspan="1">Stream</td><td rowspan="1" colspan="1">
                  <named-content xmlns:xlink="http://www.w3.org/1999/xlink" content-type="dwc:verbatimCoordinates" xlink:type="simple">22°08'38"N, 100°09'13"E</named-content>
                </td><td rowspan="1" colspan="1">1070</td><td rowspan="1" colspan="1">202</td><td rowspan="1" colspan="1">7.76</td><td rowspan="1" colspan="1">27.0</td><td rowspan="1" colspan="1">Mud and gravel</td><td rowspan="1" colspan="1">A few filamentous algae</td><td rowspan="1" colspan="1"><italic><tp:taxon-name><tp:taxon-name-part taxon-name-part-type="genus" reg="Stenocypris">Stenocypris</tp:taxon-name-part> <tp:taxon-name-part taxon-name-part-type="species" reg="menghaiensis">menghaiensis</tp:taxon-name-part></tp:taxon-name></italic> sp. nov. (7)</td></tr><tr><td rowspan="1" colspan="1">Y250, 2023-04-20</td><td rowspan="1" colspan="1">Desiccated rice field</td><td rowspan="1" colspan="1">
                  <named-content xmlns:xlink="http://www.w3.org/1999/xlink" content-type="dwc:verbatimCoordinates" xlink:type="simple">22°19'52"N, 100°01'09"E</named-content>
                </td><td rowspan="1" colspan="1">1160</td><td rowspan="1" colspan="1">
                  <abbrev xmlns:xlink="http://www.w3.org/1999/xlink" xlink:title="not available" xlink:type="simple">na</abbrev>
                </td><td rowspan="1" colspan="1">
                  <abbrev xmlns:xlink="http://www.w3.org/1999/xlink" xlink:title="not available" xlink:type="simple">na</abbrev>
                </td><td rowspan="1" colspan="1">
                  <abbrev xmlns:xlink="http://www.w3.org/1999/xlink" xlink:title="not available" xlink:type="simple">na</abbrev>
                </td><td rowspan="1" colspan="1">Dry hard mud</td><td rowspan="1" colspan="1">Rice stubble and some short grasses</td><td rowspan="1" colspan="1"><italic><tp:taxon-name><tp:taxon-name-part taxon-name-part-type="genus" reg="Stenocypris">S.</tp:taxon-name-part> <tp:taxon-name-part taxon-name-part-type="species" reg="orientalis">orientalis</tp:taxon-name-part></tp:taxon-name></italic> (15) and <italic><tp:taxon-name><tp:taxon-name-part taxon-name-part-type="genus" reg="Stenocypris">Stenocypris</tp:taxon-name-part></tp:taxon-name></italic> sp. 3 (1)</td></tr><tr><td rowspan="1" colspan="1">Y255, 2023-04-25</td><td rowspan="1" colspan="1">Stream</td><td rowspan="1" colspan="1">
                  <named-content xmlns:xlink="http://www.w3.org/1999/xlink" content-type="dwc:verbatimCoordinates" xlink:type="simple">25°12'47"N, 098°50'46"E</named-content>
                </td><td rowspan="1" colspan="1">730</td><td rowspan="1" colspan="1">396</td><td rowspan="1" colspan="1">8.08</td><td rowspan="1" colspan="1">29.7</td><td rowspan="1" colspan="1">Mud and fallen leaves</td><td rowspan="1" colspan="1">Dense grasses on edges of stream</td><td rowspan="1" colspan="1"><italic><tp:taxon-name><tp:taxon-name-part taxon-name-part-type="genus" reg="Stenocypris">S.</tp:taxon-name-part> <tp:taxon-name-part taxon-name-part-type="species" reg="orientalis">orientalis</tp:taxon-name-part></tp:taxon-name></italic> (10) and <italic><tp:taxon-name><tp:taxon-name-part taxon-name-part-type="genus" reg="Stenocypris">Stenocypris</tp:taxon-name-part></tp:taxon-name></italic> sp. 1 (1)</td></tr><tr><td rowspan="1" colspan="1">Y258, 2023-04-26</td><td rowspan="1" colspan="1">River</td><td rowspan="1" colspan="1">
                  <named-content xmlns:xlink="http://www.w3.org/1999/xlink" content-type="dwc:verbatimCoordinates" xlink:type="simple">24°13'34"N, 098°12'42"E</named-content>
                </td><td rowspan="1" colspan="1">790</td><td rowspan="1" colspan="1">374</td><td rowspan="1" colspan="1">7.74</td><td rowspan="1" colspan="1">26.0</td><td rowspan="1" colspan="1">Sand</td><td rowspan="1" colspan="1">Abundant macrophytes and filamentous algae</td><td rowspan="1" colspan="1"><italic><tp:taxon-name><tp:taxon-name-part taxon-name-part-type="genus" reg="Stenocypris">S.</tp:taxon-name-part> <tp:taxon-name-part taxon-name-part-type="species" reg="hirutai">hirutai</tp:taxon-name-part></tp:taxon-name></italic> (3)</td></tr><tr><td rowspan="1" colspan="1">Y262, 2023-04-26</td><td rowspan="1" colspan="1">Stream</td><td rowspan="1" colspan="1">
                  <named-content xmlns:xlink="http://www.w3.org/1999/xlink" content-type="dwc:verbatimCoordinates" xlink:type="simple">24°08'43"N, 097°47'37"E</named-content>
                </td><td rowspan="1" colspan="1">940</td><td rowspan="1" colspan="1">136</td><td rowspan="1" colspan="1">6.92</td><td rowspan="1" colspan="1">28.3</td><td rowspan="1" colspan="1">Mud</td><td rowspan="1" colspan="1">None</td><td rowspan="1" colspan="1"><italic><tp:taxon-name><tp:taxon-name-part taxon-name-part-type="genus" reg="Stenocypris">S.</tp:taxon-name-part> <tp:taxon-name-part taxon-name-part-type="species" reg="hirutai">hirutai</tp:taxon-name-part></tp:taxon-name></italic> (12)</td></tr><tr><td rowspan="1" colspan="1">Y329, 2024-06-12</td><td rowspan="1" colspan="1">Pond</td><td rowspan="1" colspan="1">
                  <named-content xmlns:xlink="http://www.w3.org/1999/xlink" content-type="dwc:verbatimCoordinates" xlink:type="simple">24°58'06"N, 103°00'38"E</named-content>
                </td><td rowspan="1" colspan="1">1770</td><td rowspan="1" colspan="1">610</td><td rowspan="1" colspan="1">8.83</td><td rowspan="1" colspan="1">28.3</td><td rowspan="1" colspan="1">Mud and plant remains</td><td rowspan="1" colspan="1">Dense grasses on edge of pond</td><td rowspan="1" colspan="1"><italic><tp:taxon-name><tp:taxon-name-part taxon-name-part-type="genus" reg="Stenocypris">S.</tp:taxon-name-part> <tp:taxon-name-part taxon-name-part-type="species" reg="hirutai">hirutai</tp:taxon-name-part></tp:taxon-name></italic> (2)</td></tr><tr><td rowspan="1" colspan="1">Y494, 2025-04-01</td><td rowspan="1" colspan="1">River</td><td rowspan="1" colspan="1">
                  <named-content xmlns:xlink="http://www.w3.org/1999/xlink" content-type="dwc:verbatimCoordinates" xlink:type="simple">23°37'10"N, 101°58'28"E</named-content>
                </td><td rowspan="1" colspan="1">410</td><td rowspan="1" colspan="1">597</td><td rowspan="1" colspan="1">8.66</td><td rowspan="1" colspan="1">19.8</td><td rowspan="1" colspan="1">Gravel and mud</td><td rowspan="1" colspan="1">Abundant filamentous algae in river, dense grasses along banks</td><td rowspan="1" colspan="1"><italic><tp:taxon-name><tp:taxon-name-part taxon-name-part-type="genus" reg="Stenocypris">Stenocypris</tp:taxon-name-part></tp:taxon-name></italic> sp. 2 (1)</td></tr><tr><td rowspan="1" colspan="1">Y507, 2025-04-02</td><td rowspan="1" colspan="1">Ditch</td><td rowspan="1" colspan="1">
                  <named-content xmlns:xlink="http://www.w3.org/1999/xlink" content-type="dwc:verbatimCoordinates" xlink:type="simple">23°15'12"N, 101°14'22"E</named-content>
                </td><td rowspan="1" colspan="1">860</td><td rowspan="1" colspan="1">534</td><td rowspan="1" colspan="1">9.02</td><td rowspan="1" colspan="1">20.9</td><td rowspan="1" colspan="1">Sand</td><td rowspan="1" colspan="1">Abundant filamentous algae in ditch, dense grasses along banks</td><td rowspan="1" colspan="1"><italic><tp:taxon-name><tp:taxon-name-part taxon-name-part-type="genus" reg="Stenocypris">S.</tp:taxon-name-part> <tp:taxon-name-part taxon-name-part-type="species" reg="hirutai">hirutai</tp:taxon-name-part></tp:taxon-name></italic> (20)</td></tr><tr><td rowspan="1" colspan="1">Y509, 2025-04-02</td><td rowspan="1" colspan="1">River</td><td rowspan="1" colspan="1">
                  <named-content xmlns:xlink="http://www.w3.org/1999/xlink" content-type="dwc:verbatimCoordinates" xlink:type="simple">23°15'11"N, 101°14'25"E</named-content>
                </td><td rowspan="1" colspan="1">860</td><td rowspan="1" colspan="1">507</td><td rowspan="1" colspan="1">9.04</td><td rowspan="1" colspan="1">21.1</td><td rowspan="1" colspan="1">Mud</td><td rowspan="1" colspan="1">Dense grasses along one bank, some filamentous algae on riverbed</td><td rowspan="1" colspan="1"><italic><tp:taxon-name><tp:taxon-name-part taxon-name-part-type="genus" reg="Stenocypris">S.</tp:taxon-name-part> <tp:taxon-name-part taxon-name-part-type="species" reg="hirutai">hirutai</tp:taxon-name-part></tp:taxon-name></italic> (30) and <italic><tp:taxon-name><tp:taxon-name-part taxon-name-part-type="genus" reg="Stenocypris">Stenocypris</tp:taxon-name-part> <tp:taxon-name-part taxon-name-part-type="species" reg="menghaiensis">menghaiensis</tp:taxon-name-part></tp:taxon-name></italic> sp. nov. (1)</td></tr><tr><td rowspan="1" colspan="1">Y511, 2025-04-02</td><td rowspan="1" colspan="1">Stream</td><td rowspan="1" colspan="1">
                  <named-content xmlns:xlink="http://www.w3.org/1999/xlink" content-type="dwc:verbatimCoordinates" xlink:type="simple">23°18'33"N, 101°13'17"E</named-content>
                </td><td rowspan="1" colspan="1">1090</td><td rowspan="1" colspan="1">278</td><td rowspan="1" colspan="1">8.46</td><td rowspan="1" colspan="1">18.6</td><td rowspan="1" colspan="1">Gravel and mud</td><td rowspan="1" colspan="1">None</td><td rowspan="1" colspan="1"><italic><tp:taxon-name><tp:taxon-name-part taxon-name-part-type="genus" reg="Stenocypris">S.</tp:taxon-name-part> <tp:taxon-name-part taxon-name-part-type="species" reg="hirutai">hirutai</tp:taxon-name-part></tp:taxon-name></italic> (7)</td></tr><tr><td rowspan="1" colspan="1">Y512, 2025-04-02</td><td rowspan="1" colspan="1">Stream</td><td rowspan="1" colspan="1">
                  <named-content xmlns:xlink="http://www.w3.org/1999/xlink" content-type="dwc:verbatimCoordinates" xlink:type="simple">23°16'54"N, 101°14'06"E</named-content>
                </td><td rowspan="1" colspan="1">870</td><td rowspan="1" colspan="1">399</td><td rowspan="1" colspan="1">8.38</td><td rowspan="1" colspan="1">20.8</td><td rowspan="1" colspan="1">Mud</td><td rowspan="1" colspan="1">Dense grasses along banks</td><td rowspan="1" colspan="1"><italic><tp:taxon-name><tp:taxon-name-part taxon-name-part-type="genus" reg="Stenocypris">S.</tp:taxon-name-part> <tp:taxon-name-part taxon-name-part-type="species" reg="hirutai">hirutai</tp:taxon-name-part></tp:taxon-name></italic> (138)</td></tr><tr><td rowspan="1" colspan="1">Y516, 2025-04-03</td><td rowspan="1" colspan="1">Stream</td><td rowspan="1" colspan="1">
                  <named-content xmlns:xlink="http://www.w3.org/1999/xlink" content-type="dwc:verbatimCoordinates" xlink:type="simple">22°45'22"N, 100°49'26"E</named-content>
                </td><td rowspan="1" colspan="1">1290</td><td rowspan="1" colspan="1">210</td><td rowspan="1" colspan="1">7.83</td><td rowspan="1" colspan="1">17.5</td><td rowspan="1" colspan="1">Mud, sand, and fallen leaves</td><td rowspan="1" colspan="1">None</td><td rowspan="1" colspan="1"><italic><tp:taxon-name><tp:taxon-name-part taxon-name-part-type="genus" reg="Stenocypris">Stenocypris</tp:taxon-name-part> <tp:taxon-name-part taxon-name-part-type="species" reg="menghaiensis">menghaiensis</tp:taxon-name-part></tp:taxon-name></italic> sp. nov. (2)</td></tr><tr><td rowspan="1" colspan="1">Y529, 2025-04-04</td><td rowspan="1" colspan="1">Stream</td><td rowspan="1" colspan="1">
                  <named-content xmlns:xlink="http://www.w3.org/1999/xlink" content-type="dwc:verbatimCoordinates" xlink:type="simple">22°54'44"N, 101°02'14"E</named-content>
                </td><td rowspan="1" colspan="1">1290</td><td rowspan="1" colspan="1">291</td><td rowspan="1" colspan="1">7.94</td><td rowspan="1" colspan="1">17.4</td><td rowspan="1" colspan="1">Mud, gravel, and fallen leaves</td><td rowspan="1" colspan="1">None</td><td rowspan="1" colspan="1"><italic><tp:taxon-name><tp:taxon-name-part taxon-name-part-type="genus" reg="Stenocypris">S.</tp:taxon-name-part> <tp:taxon-name-part taxon-name-part-type="species" reg="hirutai">hirutai</tp:taxon-name-part></tp:taxon-name></italic> (37)</td></tr><tr><td rowspan="1" colspan="1">Y531, 2025-04-04</td><td rowspan="1" colspan="1">Stream</td><td rowspan="1" colspan="1">
                  <named-content xmlns:xlink="http://www.w3.org/1999/xlink" content-type="dwc:verbatimCoordinates" xlink:type="simple">22°54'44"N, 101°02'08"E</named-content>
                </td><td rowspan="1" colspan="1">1310</td><td rowspan="1" colspan="1">249</td><td rowspan="1" colspan="1">8.22</td><td rowspan="1" colspan="1">17.8</td><td rowspan="1" colspan="1">Mud and fallen leaves</td><td rowspan="1" colspan="1">A few grasses along banks</td><td rowspan="1" colspan="1"><italic><tp:taxon-name><tp:taxon-name-part taxon-name-part-type="genus" reg="Stenocypris">S.</tp:taxon-name-part> <tp:taxon-name-part taxon-name-part-type="species" reg="hirutai">hirutai</tp:taxon-name-part></tp:taxon-name></italic> (1)</td></tr></tbody></table><table-wrap-foot><fn><p><bold>*</bold>: Both adults and juveniles were counted in this table, although only adults were described in the Systematic description section. All the sites are shallower than 1 m. The information on the environmental parameters and the ostracods of the site Y134 were previously published in <xref ref-type="bibr" rid="B50">Zhai et al. (2024)</xref>, and the <italic><tp:taxon-name><tp:taxon-name-part taxon-name-part-type="genus" reg="Stenocypris">Stenocypris</tp:taxon-name-part></tp:taxon-name></italic> specimens were misidentified as <italic><tp:taxon-name><tp:taxon-name-part taxon-name-part-type="genus" reg="Stenocypris">S.</tp:taxon-name-part> <tp:taxon-name-part taxon-name-part-type="species" reg="major">major</tp:taxon-name-part></tp:taxon-name></italic>. See text for details.</p></fn></table-wrap-foot></table-wrap><table-wrap id="T2" position="float" orientation="portrait"><label>Table 2.</label><caption><p>The valve sizes of the dissected adult females of <italic><tp:taxon-name><tp:taxon-name-part taxon-name-part-type="genus" reg="Stenocypris">Stenocypris</tp:taxon-name-part></tp:taxon-name></italic> from Yunnan Province, China. Measurements were made from photographs taken with a Shangguang XSP-12CA transmitted light microscope unless otherwise noted.</p></caption><table><tbody><tr><th rowspan="1" colspan="1">
                      <bold>Collection number</bold>
                    </th><th rowspan="1" colspan="1">
                      <bold>Taxon</bold>
                    </th><th rowspan="1" colspan="1">
                      <bold>Site</bold>
                    </th><th rowspan="1" colspan="1">
                      <bold><abbrev xmlns:xlink="http://www.w3.org/1999/xlink" xlink:title="left valve" xlink:type="simple">LV</abbrev><abbrev xmlns:xlink="http://www.w3.org/1999/xlink" xlink:title="length" xlink:type="simple">L</abbrev> (μm)</bold>
                    </th><th rowspan="1" colspan="1">
                      <bold><abbrev xmlns:xlink="http://www.w3.org/1999/xlink" xlink:title="left valve" xlink:type="simple">LV</abbrev><abbrev xmlns:xlink="http://www.w3.org/1999/xlink" xlink:title="height" xlink:type="simple">H</abbrev> (μm)</bold>
                    </th><th rowspan="1" colspan="1">
                      <bold><abbrev xmlns:xlink="http://www.w3.org/1999/xlink" xlink:title="left valve" xlink:type="simple">LV</abbrev><abbrev xmlns:xlink="http://www.w3.org/1999/xlink" xlink:title="height" xlink:type="simple">H</abbrev>/<abbrev xmlns:xlink="http://www.w3.org/1999/xlink" xlink:title="length" xlink:type="simple">L</abbrev></bold>
                    </th><th rowspan="1" colspan="1">
                      <bold><abbrev xmlns:xlink="http://www.w3.org/1999/xlink" xlink:title="right valve" xlink:type="simple">RV</abbrev><abbrev xmlns:xlink="http://www.w3.org/1999/xlink" xlink:title="length" xlink:type="simple">L</abbrev> (μm)</bold>
                    </th><th rowspan="1" colspan="1">
                      <bold><abbrev xmlns:xlink="http://www.w3.org/1999/xlink" xlink:title="right valve" xlink:type="simple">RV</abbrev><abbrev xmlns:xlink="http://www.w3.org/1999/xlink" xlink:title="height" xlink:type="simple">H</abbrev> (μm)</bold>
                    </th><th rowspan="1" colspan="1">
                      <bold><abbrev xmlns:xlink="http://www.w3.org/1999/xlink" xlink:title="right valve" xlink:type="simple">RV</abbrev><abbrev xmlns:xlink="http://www.w3.org/1999/xlink" xlink:title="height" xlink:type="simple">H</abbrev>/<abbrev xmlns:xlink="http://www.w3.org/1999/xlink" xlink:title="length" xlink:type="simple">L</abbrev></bold>
                    </th></tr><tr><td rowspan="1" colspan="1">WOC477</td><td rowspan="6" colspan="1"><italic><tp:taxon-name><tp:taxon-name-part taxon-name-part-type="genus" reg="Stenocypris">Stenocypris</tp:taxon-name-part> <tp:taxon-name-part taxon-name-part-type="species" reg="menghaiensis">menghaiensis</tp:taxon-name-part></tp:taxon-name></italic> sp. nov.</td><td rowspan="1" colspan="1">Y248</td><td rowspan="1" colspan="1">1416</td><td rowspan="1" colspan="1">630</td><td rowspan="1" colspan="1">0.445</td><td rowspan="1" colspan="1">1385</td><td rowspan="1" colspan="1">607</td><td rowspan="1" colspan="1">0.438</td></tr><tr><td rowspan="1" colspan="1">WOC483<sup>●</sup></td><td rowspan="1" colspan="1">Y249</td><td rowspan="1" colspan="1">1365</td><td rowspan="1" colspan="1">599</td><td rowspan="1" colspan="1">0.439</td><td rowspan="1" colspan="1">1328</td><td rowspan="1" colspan="1">578</td><td rowspan="1" colspan="1">0.435</td></tr><tr><td rowspan="1" colspan="1">WOC570</td><td rowspan="1" colspan="1">Y509</td><td rowspan="1" colspan="1">1374</td><td rowspan="1" colspan="1">612</td><td rowspan="1" colspan="1">0.445</td><td rowspan="1" colspan="1">
                      <abbrev xmlns:xlink="http://www.w3.org/1999/xlink" xlink:title="not available" xlink:type="simple">na</abbrev>
                    </td><td rowspan="1" colspan="1">
                      <abbrev xmlns:xlink="http://www.w3.org/1999/xlink" xlink:title="not available" xlink:type="simple">na</abbrev>
                    </td><td rowspan="1" colspan="1">
                      <abbrev xmlns:xlink="http://www.w3.org/1999/xlink" xlink:title="not available" xlink:type="simple">na</abbrev>
                    </td></tr><tr><td rowspan="1" colspan="1">WOC602</td><td rowspan="1" colspan="1">Y516</td><td rowspan="1" colspan="1">1412</td><td rowspan="1" colspan="1">636</td><td rowspan="1" colspan="1">0.450</td><td rowspan="1" colspan="1">
                      <abbrev xmlns:xlink="http://www.w3.org/1999/xlink" xlink:title="not available" xlink:type="simple">na</abbrev>
                    </td><td rowspan="1" colspan="1">
                      <abbrev xmlns:xlink="http://www.w3.org/1999/xlink" xlink:title="not available" xlink:type="simple">na</abbrev>
                    </td><td rowspan="1" colspan="1">
                      <abbrev xmlns:xlink="http://www.w3.org/1999/xlink" xlink:title="not available" xlink:type="simple">na</abbrev>
                    </td></tr><tr><td rowspan="1" colspan="1">WOC696</td><td rowspan="1" colspan="1">Y249</td><td rowspan="1" colspan="1">1287</td><td rowspan="1" colspan="1">567</td><td rowspan="1" colspan="1">0.441</td><td rowspan="1" colspan="1">1252</td><td rowspan="1" colspan="1">552</td><td rowspan="1" colspan="1">0.441</td></tr><tr><td rowspan="1" colspan="1">WOC714</td><td rowspan="1" colspan="1">Y240</td><td rowspan="1" colspan="1">1338</td><td rowspan="1" colspan="1">593</td><td rowspan="1" colspan="1">0.443</td><td rowspan="1" colspan="1">1308</td><td rowspan="1" colspan="1">571</td><td rowspan="1" colspan="1">0.437</td></tr><tr><td rowspan="1" colspan="1">WOC403</td><td rowspan="19" colspan="1"><italic><tp:taxon-name><tp:taxon-name-part taxon-name-part-type="genus" reg="Stenocypris">Stenocypris</tp:taxon-name-part> <tp:taxon-name-part taxon-name-part-type="species" reg="hirutai">hirutai</tp:taxon-name-part></tp:taxon-name></italic> Smith &amp; Kamiya, 2006</td><td rowspan="1" colspan="1">Y329</td><td rowspan="1" colspan="1">1641*</td><td rowspan="1" colspan="1">
                      <abbrev xmlns:xlink="http://www.w3.org/1999/xlink" xlink:title="not available" xlink:type="simple">na</abbrev>
                    </td><td rowspan="1" colspan="1">
                      <abbrev xmlns:xlink="http://www.w3.org/1999/xlink" xlink:title="not available" xlink:type="simple">na</abbrev>
                    </td><td rowspan="1" colspan="1">1610*</td><td rowspan="1" colspan="1">650*</td><td rowspan="1" colspan="1">0.404*</td></tr><tr><td rowspan="1" colspan="1">WOC499</td><td rowspan="1" colspan="1">Y258</td><td rowspan="1" colspan="1">1521</td><td rowspan="1" colspan="1">639</td><td rowspan="1" colspan="1">0.420</td><td rowspan="1" colspan="1">1491</td><td rowspan="1" colspan="1">613</td><td rowspan="1" colspan="1">0.411</td></tr><tr><td rowspan="1" colspan="1">WOC506</td><td rowspan="1" colspan="1">Y262</td><td rowspan="1" colspan="1">1633</td><td rowspan="1" colspan="1">653</td><td rowspan="1" colspan="1">0.400</td><td rowspan="1" colspan="1">1600</td><td rowspan="1" colspan="1">633</td><td rowspan="1" colspan="1">0.396</td></tr><tr><td rowspan="1" colspan="1">WOC537</td><td rowspan="1" colspan="1">Y240</td><td rowspan="1" colspan="1">1566</td><td rowspan="1" colspan="1">636</td><td rowspan="1" colspan="1">0.406</td><td rowspan="1" colspan="1">1517</td><td rowspan="1" colspan="1">605</td><td rowspan="1" colspan="1">0.399</td></tr><tr><td rowspan="1" colspan="1">WOC540</td><td rowspan="1" colspan="1">Y241</td><td rowspan="1" colspan="1">
                      <abbrev xmlns:xlink="http://www.w3.org/1999/xlink" xlink:title="not available" xlink:type="simple">na</abbrev>
                    </td><td rowspan="1" colspan="1">
                      <abbrev xmlns:xlink="http://www.w3.org/1999/xlink" xlink:title="not available" xlink:type="simple">na</abbrev>
                    </td><td rowspan="1" colspan="1">
                      <abbrev xmlns:xlink="http://www.w3.org/1999/xlink" xlink:title="not available" xlink:type="simple">na</abbrev>
                    </td><td rowspan="1" colspan="1">
                      <abbrev xmlns:xlink="http://www.w3.org/1999/xlink" xlink:title="not available" xlink:type="simple">na</abbrev>
                    </td><td rowspan="1" colspan="1">
                      <abbrev xmlns:xlink="http://www.w3.org/1999/xlink" xlink:title="not available" xlink:type="simple">na</abbrev>
                    </td><td rowspan="1" colspan="1">
                      <abbrev xmlns:xlink="http://www.w3.org/1999/xlink" xlink:title="not available" xlink:type="simple">na</abbrev>
                    </td></tr><tr><td rowspan="1" colspan="1">WOC541</td><td rowspan="1" colspan="1">Y241</td><td rowspan="1" colspan="1">1597</td><td rowspan="1" colspan="1">650</td><td rowspan="1" colspan="1">0.407</td><td rowspan="1" colspan="1">1565</td><td rowspan="1" colspan="1">620</td><td rowspan="1" colspan="1">0.396</td></tr><tr><td rowspan="1" colspan="1">WOC566</td><td rowspan="1" colspan="1">Y507</td><td rowspan="1" colspan="1">1593</td><td rowspan="1" colspan="1">657</td><td rowspan="1" colspan="1">0.412</td><td rowspan="1" colspan="1">1555</td><td rowspan="1" colspan="1">634</td><td rowspan="1" colspan="1">0.408</td></tr><tr><td rowspan="1" colspan="1">WOC568</td><td rowspan="1" colspan="1">Y507</td><td rowspan="1" colspan="1">1590</td><td rowspan="1" colspan="1">656</td><td rowspan="1" colspan="1">0.413</td><td rowspan="1" colspan="1">1543</td><td rowspan="1" colspan="1">630</td><td rowspan="1" colspan="1">0.408</td></tr><tr><td rowspan="1" colspan="1">WOC571</td><td rowspan="1" colspan="1">Y509</td><td rowspan="1" colspan="1">1688</td><td rowspan="1" colspan="1">700</td><td rowspan="1" colspan="1">0.415</td><td rowspan="1" colspan="1">1637</td><td rowspan="1" colspan="1">675</td><td rowspan="1" colspan="1">0.412</td></tr><tr><td rowspan="1" colspan="1">WOC572</td><td rowspan="1" colspan="1">Y509</td><td rowspan="1" colspan="1">1491</td><td rowspan="1" colspan="1">604</td><td rowspan="1" colspan="1">0.405</td><td rowspan="1" colspan="1">1458</td><td rowspan="1" colspan="1">586</td><td rowspan="1" colspan="1">0.402</td></tr><tr><td rowspan="1" colspan="1">WOC573</td><td rowspan="1" colspan="1">Y511</td><td rowspan="1" colspan="1">1784</td><td rowspan="1" colspan="1">728</td><td rowspan="1" colspan="1">0.408</td><td rowspan="1" colspan="1">1766</td><td rowspan="1" colspan="1">702</td><td rowspan="1" colspan="1">0.398</td></tr><tr><td rowspan="1" colspan="1">WOC574</td><td rowspan="1" colspan="1">Y511</td><td rowspan="1" colspan="1">1720</td><td rowspan="1" colspan="1">711</td><td rowspan="1" colspan="1">0.413</td><td rowspan="1" colspan="1">1682</td><td rowspan="1" colspan="1">684</td><td rowspan="1" colspan="1">0.407</td></tr><tr><td rowspan="1" colspan="1">WOC575</td><td rowspan="1" colspan="1">Y512</td><td rowspan="1" colspan="1">1871</td><td rowspan="1" colspan="1">753</td><td rowspan="1" colspan="1">0.402</td><td rowspan="1" colspan="1">1838</td><td rowspan="1" colspan="1">742</td><td rowspan="1" colspan="1">0.404</td></tr><tr><td rowspan="1" colspan="1">WOC633</td><td rowspan="1" colspan="1">Y529</td><td rowspan="1" colspan="1">1869</td><td rowspan="1" colspan="1">731</td><td rowspan="1" colspan="1">0.391</td><td rowspan="1" colspan="1">1844</td><td rowspan="1" colspan="1">728</td><td rowspan="1" colspan="1">0.395</td></tr><tr><td rowspan="1" colspan="1">WOC643</td><td rowspan="1" colspan="1">Y531</td><td rowspan="1" colspan="1">1820</td><td rowspan="1" colspan="1">732</td><td rowspan="1" colspan="1">0.402</td><td rowspan="1" colspan="1">1784</td><td rowspan="1" colspan="1">726</td><td rowspan="1" colspan="1">0.407</td></tr><tr><td rowspan="1" colspan="1">WOC706</td><td rowspan="1" colspan="1">Y262</td><td rowspan="1" colspan="1">1637</td><td rowspan="1" colspan="1">654</td><td rowspan="1" colspan="1">0.400</td><td rowspan="1" colspan="1">1593</td><td rowspan="1" colspan="1">634</td><td rowspan="1" colspan="1">0.398</td></tr><tr><td rowspan="1" colspan="1">WOC707</td><td rowspan="1" colspan="1">Y262</td><td rowspan="1" colspan="1">1509</td><td rowspan="1" colspan="1">623</td><td rowspan="1" colspan="1">0.413</td><td rowspan="1" colspan="1">1474</td><td rowspan="1" colspan="1">599</td><td rowspan="1" colspan="1">0.406</td></tr><tr><td rowspan="1" colspan="1">WOC713</td><td rowspan="1" colspan="1">Y529</td><td rowspan="1" colspan="1">1954</td><td rowspan="1" colspan="1">786</td><td rowspan="1" colspan="1">0.402</td><td rowspan="1" colspan="1">1923</td><td rowspan="1" colspan="1">780</td><td rowspan="1" colspan="1">0.406</td></tr><tr><td rowspan="1" colspan="1">WOC715</td><td rowspan="1" colspan="1">Y240</td><td rowspan="1" colspan="1">1564</td><td rowspan="1" colspan="1">645</td><td rowspan="1" colspan="1">0.412</td><td rowspan="1" colspan="1">1535</td><td rowspan="1" colspan="1">623</td><td rowspan="1" colspan="1">0.406</td></tr><tr><td rowspan="1" colspan="1">dyzoc788</td><td rowspan="9" colspan="1"><italic><tp:taxon-name><tp:taxon-name-part taxon-name-part-type="genus" reg="Stenocypris">Stenocypris</tp:taxon-name-part> <tp:taxon-name-part taxon-name-part-type="species" reg="orientalis">orientalis</tp:taxon-name-part></tp:taxon-name></italic> Victor &amp; Fernando, 1981</td><td rowspan="1" colspan="1">Y136</td><td rowspan="1" colspan="1">1442</td><td rowspan="1" colspan="1">634</td><td rowspan="1" colspan="1">0.440</td><td rowspan="1" colspan="1">1413</td><td rowspan="1" colspan="1">611</td><td rowspan="1" colspan="1">0.432</td></tr><tr><td rowspan="1" colspan="1">OSBK31</td><td rowspan="1" colspan="1">Y134</td><td rowspan="1" colspan="1">1415</td><td rowspan="1" colspan="1">599</td><td rowspan="1" colspan="1">0.423</td><td rowspan="1" colspan="1">1391</td><td rowspan="1" colspan="1">577</td><td rowspan="1" colspan="1">0.415</td></tr><tr><td rowspan="1" colspan="1">OSBK33</td><td rowspan="1" colspan="1">Y134</td><td rowspan="1" colspan="1">1499</td><td rowspan="1" colspan="1">620</td><td rowspan="1" colspan="1">0.414</td><td rowspan="1" colspan="1">1475</td><td rowspan="1" colspan="1">598</td><td rowspan="1" colspan="1">0.405</td></tr><tr><td rowspan="1" colspan="1">OSBK34</td><td rowspan="1" colspan="1">Y134</td><td rowspan="1" colspan="1">1389</td><td rowspan="1" colspan="1">593</td><td rowspan="1" colspan="1">0.427</td><td rowspan="1" colspan="1">1358</td><td rowspan="1" colspan="1">576</td><td rowspan="1" colspan="1">0.424</td></tr><tr><td rowspan="1" colspan="1">WOC122</td><td rowspan="1" colspan="1">Y159</td><td rowspan="1" colspan="1">1763</td><td rowspan="1" colspan="1">721</td><td rowspan="1" colspan="1">0.409</td><td rowspan="1" colspan="1">
                      <abbrev xmlns:xlink="http://www.w3.org/1999/xlink" xlink:title="not available" xlink:type="simple">na</abbrev>
                    </td><td rowspan="1" colspan="1">700</td><td rowspan="1" colspan="1">
                      <abbrev xmlns:xlink="http://www.w3.org/1999/xlink" xlink:title="not available" xlink:type="simple">na</abbrev>
                    </td></tr><tr><td rowspan="1" colspan="1">WOC146</td><td rowspan="1" colspan="1">Y134</td><td rowspan="1" colspan="1">1422</td><td rowspan="1" colspan="1">609</td><td rowspan="1" colspan="1">0.428</td><td rowspan="1" colspan="1">1394</td><td rowspan="1" colspan="1">586</td><td rowspan="1" colspan="1">0.420</td></tr><tr><td rowspan="1" colspan="1">WOC493</td><td rowspan="1" colspan="1">Y255</td><td rowspan="1" colspan="1">1439</td><td rowspan="1" colspan="1">595</td><td rowspan="1" colspan="1">0.413</td><td rowspan="1" colspan="1">1405*</td><td rowspan="1" colspan="1">585*</td><td rowspan="1" colspan="1">0.416*</td></tr><tr><td rowspan="1" colspan="1">WOC701</td><td rowspan="1" colspan="1">Y250</td><td rowspan="1" colspan="1">
                      <abbrev xmlns:xlink="http://www.w3.org/1999/xlink" xlink:title="not available" xlink:type="simple">na</abbrev>
                    </td><td rowspan="1" colspan="1">
                      <abbrev xmlns:xlink="http://www.w3.org/1999/xlink" xlink:title="not available" xlink:type="simple">na</abbrev>
                    </td><td rowspan="1" colspan="1">
                      <abbrev xmlns:xlink="http://www.w3.org/1999/xlink" xlink:title="not available" xlink:type="simple">na</abbrev>
                    </td><td rowspan="1" colspan="1">
                      <abbrev xmlns:xlink="http://www.w3.org/1999/xlink" xlink:title="not available" xlink:type="simple">na</abbrev>
                    </td><td rowspan="1" colspan="1">
                      <abbrev xmlns:xlink="http://www.w3.org/1999/xlink" xlink:title="not available" xlink:type="simple">na</abbrev>
                    </td><td rowspan="1" colspan="1">
                      <abbrev xmlns:xlink="http://www.w3.org/1999/xlink" xlink:title="not available" xlink:type="simple">na</abbrev>
                    </td></tr><tr><td rowspan="1" colspan="1">WOC705</td><td rowspan="1" colspan="1">Y255</td><td rowspan="1" colspan="1">
                      <abbrev xmlns:xlink="http://www.w3.org/1999/xlink" xlink:title="not available" xlink:type="simple">na</abbrev>
                    </td><td rowspan="1" colspan="1">
                      <abbrev xmlns:xlink="http://www.w3.org/1999/xlink" xlink:title="not available" xlink:type="simple">na</abbrev>
                    </td><td rowspan="1" colspan="1">
                      <abbrev xmlns:xlink="http://www.w3.org/1999/xlink" xlink:title="not available" xlink:type="simple">na</abbrev>
                    </td><td rowspan="1" colspan="1">
                      <abbrev xmlns:xlink="http://www.w3.org/1999/xlink" xlink:title="not available" xlink:type="simple">na</abbrev>
                    </td><td rowspan="1" colspan="1">
                      <abbrev xmlns:xlink="http://www.w3.org/1999/xlink" xlink:title="not available" xlink:type="simple">na</abbrev>
                    </td><td rowspan="1" colspan="1">
                      <abbrev xmlns:xlink="http://www.w3.org/1999/xlink" xlink:title="not available" xlink:type="simple">na</abbrev>
                    </td></tr><tr><td rowspan="1" colspan="1">WOC176</td><td rowspan="1" colspan="1"><italic><tp:taxon-name><tp:taxon-name-part taxon-name-part-type="genus" reg="Stenocypris">Stenocypris</tp:taxon-name-part></tp:taxon-name></italic> sp. 1</td><td rowspan="1" colspan="1">Y255</td><td rowspan="1" colspan="1">1662</td><td rowspan="1" colspan="1">706</td><td rowspan="1" colspan="1">0.425</td><td rowspan="1" colspan="1">1640</td><td rowspan="1" colspan="1">677</td><td rowspan="1" colspan="1">0.413</td></tr><tr><td rowspan="1" colspan="1">WOC547</td><td rowspan="1" colspan="1"><italic><tp:taxon-name><tp:taxon-name-part taxon-name-part-type="genus" reg="Stenocypris">Stenocypris</tp:taxon-name-part></tp:taxon-name></italic> sp. 2</td><td rowspan="1" colspan="1">Y494</td><td rowspan="1" colspan="1">1416<sup>†</sup></td><td rowspan="1" colspan="1">628<sup>†</sup></td><td rowspan="1" colspan="1">0.443<sup>†</sup></td><td rowspan="1" colspan="1">1385<sup>†</sup></td><td rowspan="1" colspan="1">596<sup>†</sup></td><td rowspan="1" colspan="1">0.430<sup>†</sup></td></tr><tr><td rowspan="1" colspan="1">WOC485</td><td rowspan="1" colspan="1"><italic><tp:taxon-name><tp:taxon-name-part taxon-name-part-type="genus" reg="Stenocypris">Stenocypris</tp:taxon-name-part></tp:taxon-name></italic> sp. 3</td><td rowspan="1" colspan="1">Y250</td><td rowspan="1" colspan="1">2055*</td><td rowspan="1" colspan="1">791*</td><td rowspan="1" colspan="1">0.385*</td><td rowspan="1" colspan="1">2018*</td><td rowspan="1" colspan="1">772*</td><td rowspan="1" colspan="1">0.383*</td></tr></tbody></table><table-wrap-foot><fn><p>Some valves were damaged (WOC122, WOC403, WOC602), lost (WOC570), or were deformed due to poor calcification (WOC701, WOC705). Therefore, some dimensions are not available. <sup>●</sup>: holotype. *: These were measured with a Jiangnan JSZ6S stereomicroscope. The valves were damaged before they could be examined with the XSP-12CA microscope. <sup>†</sup>: Both valves of this specimen were measured from the images generated by a Hitachi Regulus 8100 scanning electron microscope. The <abbrev xmlns:xlink="http://www.w3.org/1999/xlink" xlink:title="right valve" xlink:type="simple">RV</abbrev> was damaged before it could be examined with the XSP-12CA microscope.</p></fn></table-wrap-foot></table-wrap><table-wrap id="T3" position="float" orientation="portrait"><label>Table 3.</label><caption><p>Summary of the morphological differences of the <italic><tp:taxon-name><tp:taxon-name-part taxon-name-part-type="genus" reg="Stenocypris">Stenocypris</tp:taxon-name-part></tp:taxon-name></italic> species investigated in this study.</p></caption><table><tbody><tr><th rowspan="1" colspan="1">
                      <bold>Characters</bold>
                    </th><th rowspan="1" colspan="1"><bold><italic><tp:taxon-name><tp:taxon-name-part taxon-name-part-type="genus" reg="Stenocypris">Stenocypris</tp:taxon-name-part> <tp:taxon-name-part taxon-name-part-type="species" reg="menghaiensis">menghaiensis</tp:taxon-name-part></tp:taxon-name></italic> sp. nov</bold>.</th><th rowspan="1" colspan="1">
                      <bold><italic><tp:taxon-name><tp:taxon-name-part taxon-name-part-type="genus" reg="Stenocypris">S.</tp:taxon-name-part> <tp:taxon-name-part taxon-name-part-type="species" reg="hirutai">hirutai</tp:taxon-name-part></tp:taxon-name></italic> Smith &amp; Kamiya, 2006</bold>
                    </th><th rowspan="1" colspan="1">
                      <bold><italic><tp:taxon-name><tp:taxon-name-part taxon-name-part-type="genus" reg="Stenocypris">S.</tp:taxon-name-part> <tp:taxon-name-part taxon-name-part-type="species" reg="orientalis">orientalis</tp:taxon-name-part></tp:taxon-name></italic> Victor &amp; Fernando, 1981</bold>
                    </th><th rowspan="1" colspan="1">
                      <bold><italic><tp:taxon-name><tp:taxon-name-part taxon-name-part-type="genus" reg="Stenocypris">Stenocypris</tp:taxon-name-part></tp:taxon-name></italic> sp. 1</bold>
                    </th><th rowspan="1" colspan="1">
                      <bold><italic><tp:taxon-name><tp:taxon-name-part taxon-name-part-type="genus" reg="Stenocypris">Stenocypris</tp:taxon-name-part></tp:taxon-name></italic> sp. 2</bold>
                    </th><th rowspan="1" colspan="1">
                      <bold><italic><tp:taxon-name><tp:taxon-name-part taxon-name-part-type="genus" reg="Stenocypris">Stenocypris</tp:taxon-name-part></tp:taxon-name></italic> sp. 3</bold>
                    </th></tr><tr><td rowspan="1" colspan="1">Width of posterior <abbrev xmlns:xlink="http://www.w3.org/1999/xlink" xlink:title="calcified inner lamella" xlink:type="simple">CIL</abbrev></td><td rowspan="1" colspan="1">Narrow, only slightly beyond septa</td><td rowspan="1" colspan="1">Wide, far beyond septa</td><td rowspan="1" colspan="1">Narrow, only slightly beyond septa</td><td rowspan="1" colspan="1">Intermediate</td><td rowspan="1" colspan="1">Narrow, only slightly beyond septa</td><td rowspan="1" colspan="1">Narrow, only slightly beyond septa</td></tr><tr><td rowspan="1" colspan="1">Ventral groove on <abbrev xmlns:xlink="http://www.w3.org/1999/xlink" xlink:title="calcified inner lamella" xlink:type="simple">CIL</abbrev> of <abbrev xmlns:xlink="http://www.w3.org/1999/xlink" xlink:title="left valve" xlink:type="simple">LV</abbrev></td><td rowspan="1" colspan="1">Well-developed groove, widening anteriorly and posteriorly</td><td rowspan="1" colspan="1">Short indistinct groove</td><td rowspan="1" colspan="1">Well-developed groove, widening anteriorly and posteriorly</td><td rowspan="1" colspan="1">
                      <abbrev xmlns:xlink="http://www.w3.org/1999/xlink" xlink:title="not available" xlink:type="simple">na</abbrev>
                    </td><td rowspan="1" colspan="1">Well-developed groove, widening anteriorly and posteriorly</td><td rowspan="1" colspan="1">Well-developed groove, becoming step anteriorly</td></tr><tr><td rowspan="1" colspan="1">Striations on valve surface</td><td rowspan="1" colspan="1">Absent</td><td rowspan="1" colspan="1">Absent</td><td rowspan="1" colspan="1">Absent</td><td rowspan="1" colspan="1">Absent</td><td rowspan="1" colspan="1">Absent</td><td rowspan="1" colspan="1">Present</td></tr><tr><td rowspan="1" colspan="1">Length range of <abbrev xmlns:xlink="http://www.w3.org/1999/xlink" xlink:title="left valve" xlink:type="simple">LV</abbrev> (μm)</td><td rowspan="1" colspan="1">1290–1420</td><td rowspan="1" colspan="1">1490–1950*</td><td rowspan="1" colspan="1">1390–1760</td><td rowspan="1" colspan="1">~ 1660</td><td rowspan="1" colspan="1">~ 1430</td><td rowspan="1" colspan="1">~ 2060</td></tr><tr><td rowspan="1" colspan="1"><abbrev xmlns:xlink="http://www.w3.org/1999/xlink" xlink:title="height" xlink:type="simple">H</abbrev>/<abbrev xmlns:xlink="http://www.w3.org/1999/xlink" xlink:title="length" xlink:type="simple">L</abbrev> ratio of <abbrev xmlns:xlink="http://www.w3.org/1999/xlink" xlink:title="left valve" xlink:type="simple">LV</abbrev></td><td rowspan="1" colspan="1">0.44–0.45</td><td rowspan="1" colspan="1">0.39–0.42</td><td rowspan="1" colspan="1">0.41–0.44</td><td rowspan="1" colspan="1">~ 0.43</td><td rowspan="1" colspan="1">~ 0.44</td><td rowspan="1" colspan="1">~ 0.39</td></tr><tr><td rowspan="1" colspan="1">Extension of swimming setae on <abbrev xmlns:xlink="http://www.w3.org/1999/xlink" xlink:title="antenna" xlink:type="simple">A2</abbrev></td><td rowspan="1" colspan="1">To ~ midway of penultimate segment</td><td rowspan="1" colspan="1">To ~ midway of penultimate segment or even shorter</td><td rowspan="1" colspan="1">To ~ tips of claws</td><td rowspan="1" colspan="1">To ~ midway of penultimate segment</td><td rowspan="1" colspan="1">To ~ bases of claws</td><td rowspan="1" colspan="1">Slightly beyond tips of claws</td></tr><tr><td rowspan="1" colspan="1">Length ratio of h3/h1 setae of <abbrev xmlns:xlink="http://www.w3.org/1999/xlink" xlink:title="sixth limb" xlink:type="simple">L6</abbrev></td><td rowspan="1" colspan="1">2.15–2.58</td><td rowspan="1" colspan="1">1.48–2.43</td><td rowspan="1" colspan="1">1.66–3.07</td><td rowspan="1" colspan="1">~ 1.79</td><td rowspan="1" colspan="1">~ 2.22</td><td rowspan="1" colspan="1">~ 1.63</td></tr><tr><td rowspan="1" colspan="1">Length ratio between <abbrev xmlns:xlink="http://www.w3.org/1999/xlink" xlink:title="antennule" xlink:type="simple">A1</abbrev> 3<sup>rd</sup> segment seta and <abbrev xmlns:xlink="http://www.w3.org/1999/xlink" xlink:title="left valve" xlink:type="simple">LV</abbrev></td><td rowspan="1" colspan="1">0.013–0.017</td><td rowspan="1" colspan="1">0.011–0.020</td><td rowspan="1" colspan="1">0.011–0.015</td><td rowspan="1" colspan="1">~ 0.011</td><td rowspan="1" colspan="1">~ 0.012</td><td rowspan="1" colspan="1">~ 0.013</td></tr></tbody></table><table-wrap-foot><fn><p>*The Japanese specimens of this species described by <xref ref-type="bibr" rid="B31">Smith and Kamiya (2006)</xref> were smaller, being ~ 1300 μm.</p></fn></table-wrap-foot></table-wrap></tp:treatment-sec><ref-list><ref id="B50"><mixed-citation xmlns:xlink="http://www.w3.org/1999/xlink" xlink:type="simple">Zhai D, Wang Q, Jin C (2024) Dormant and active ostracod communities in six rice fields of Yunnan, China. Aquatic Sciences 86: 79. <ext-link xlink:href="10.1007/s00027-024-01094-7" ext-link-type="doi" xlink:type="simple">https://doi.org/10.1007/s00027-024-01094-7</ext-link></mixed-citation></ref><ref id="B31"><mixed-citation xmlns:xlink="http://www.w3.org/1999/xlink" xlink:type="simple">Smith RJ, Kamiya T (2006) Six new species of fresh and brackish water ostracods (<tp:taxon-name><tp:taxon-name-part taxon-name-part-type="subphylum">Crustacea</tp:taxon-name-part></tp:taxon-name>) from Yakushima, Southern Japan. Hydrobiologia 559: 331–355. <ext-link xlink:href="10.1007/s10750-005-0946-2" ext-link-type="doi" xlink:type="simple">https://doi.org/10.1007/s10750-005-0946-2</ext-link></mixed-citation></ref><ref id="B37"><mixed-citation xmlns:xlink="http://www.w3.org/1999/xlink" xlink:type="simple">Triebel E (1953) Genotypus und Schalen-Merkmale der Ostracoden-Gattung <italic><tp:taxon-name><tp:taxon-name-part taxon-name-part-type="genus">Stenocypris</tp:taxon-name-part></tp:taxon-name></italic>. Senckenbergiana 34(1/3): 5–14.</mixed-citation></ref><ref id="B19"><mixed-citation xmlns:xlink="http://www.w3.org/1999/xlink" xlink:type="simple">Moonchaisook K, Savatenalinton S (2020) Redescriptions of <italic><tp:taxon-name><tp:taxon-name-part taxon-name-part-type="genus">Stenocypris</tp:taxon-name-part> <tp:taxon-name-part taxon-name-part-type="species">major</tp:taxon-name-part> <tp:taxon-name-part taxon-name-part-type="subspecies">major</tp:taxon-name-part></tp:taxon-name></italic> (Baird, 1859) and <italic><tp:taxon-name><tp:taxon-name-part taxon-name-part-type="genus">Stenocypris</tp:taxon-name-part> <tp:taxon-name-part taxon-name-part-type="species">major</tp:taxon-name-part> <tp:taxon-name-part taxon-name-part-type="subspecies">sketi</tp:taxon-name-part></tp:taxon-name></italic> Petkovski &amp; Meisch, 1996 (<tp:taxon-name><tp:taxon-name-part taxon-name-part-type="class">Ostracoda</tp:taxon-name-part></tp:taxon-name>: <tp:taxon-name><tp:taxon-name-part taxon-name-part-type="subphylum">Crustacea</tp:taxon-name-part></tp:taxon-name>), with discussion on their taxonomic position. Zootaxa 4786(4): 497–515. <ext-link xlink:href="10.11646/zootaxa.4786.4.3" ext-link-type="doi" xlink:type="simple">https://doi.org/10.11646/zootaxa.4786.4.3</ext-link></mixed-citation></ref></ref-list></tp:taxon-treatment>
