# Supplementary material for: On Stenocypris (Crustacea, Ostracoda) species from Yunnan Province, southwestern China, with a description of a new species
Source: Zookeys. 2026 Jul 10;1284:271–97. doi: 10.3897/zookeys.1284.195403 (PMC13379715; doi:10.3897/zookeys.1284.195403)
Supplement: Supplementary material 3 — Dissimilarity matrices based on valve outlines and soft-part measurements, and quantified data of morphologies [file zookeys-1284-271_article-195403__-s003.xlsx]

## Sheet: Readme
This supplementary material consists of five worksheets. The worksheet 'Readme' contains general remarks of the other four worksheets. The worksheet 'Original' contains the original measurements of 17 appendicular structures and the valve length of the specimens. The worksheet 'Symtest' contains the details of right–left symmetric tests of the measured structures. The worksheet 'Final' contains t…

## Sheet: Original
Genus	Species	Sex	Data source	A1-4	A1-8-ya	A1-8v-i	A2-2	A2-3	A2-4	Md-cx	Mx-1en	Mx-2en	L6-1en	L6-2&3en	L6-h2	L7-1en	L7-2&3en	Ur-rm	Ur-Ga	Ur-Gp	Valve length	Remarks
Stenocypris	menghaiensis	f	WOC477_R	88	96.25	99.75	110.75	186.25	142.5	396.5	102.5	34.75	143.75	152	220	187.5	151.25	322.5	150	97	1385
Stenocypris	menghaiensis	f	WOC477_L	87.5	99.5	98	112.5	186.25	145	385	100	35	na	153.75	220	184.75	na	336	156.25	95	1416
Stenocypris	menghaiensis	f	WOC483_R	80.75	99.75	na	na	180.5	137.5	382.5	103.75	33.75	138	148.75	213.75	na	na	325	142.5	90	1328
Stenocypris	menghaiensis	f	WOC483_L	82.5	99.75	96.25	110	180	135	388	109.25	37.75	138.75	150	218.75	181.25	146.5	330	153.75	92.5	1365
Stenocypris	menghaiensis	f	WOC570_R	81.25	103.75	98.25	105	177.5	140.5	385.5	na	na	137.5	148.25	222.5	173.75	na	322.5	142.5	87.75	na
Stenocypris	menghaiensis	f	WOC570_L	78.25	101.25	98.75	na	181.25	139.5	383	na	33.75	135	149.25	220	na	151.25	325.5	152.5	92.5	1374
Stenocypris	menghaiensis	f	WOC602_R	80	97.5	97.5	113	183.75	143.75	407.5	103.75	34.75	143.75	150	221.902	186.25	na	327.5	152.5	98.75	na
Stenocypris	menghaiensis	f	WOC602_L	80	93.3769	96.2967	na	187.5	141.25	403	103.25	35.25	145	152.25	225	187.5	142	333.5	160.25	96.25	1412
Stenocypris	menghaiensis	f	WOC696_R	78.75	94.75	94	101.25	173.75	130	na	na	na	130.75	138.25	200	173.75	137.75	298	139.5	91.25	1252
Stenocypris	menghaiensis	f	WOC696_L	77.75	95	95	100.75	174.5	128.25	370	92.5	30	130.5	141.25	203.75	173	na	307.5	146.75	89.5	1287
Stenocypris	menghaiensis	f	WOC714_R	76.25	87.5	96.25	105.5	175	135.75	397	100	33	135	142.5	220	177.5	142.75	na	147.5	96.25	1308
Stenocypris	menghaiensis	f	WOC714_L	76.25	91.25	92.5	108	161.25	137.5	393.5	100.75	32.25	134.5	145.25	218.75	na	na	320	150.5	95	1338
Stenocypris	hirutai	f	WOC403_R	78	90	112.5	115	182.5	146.25	421	110.5	34.5	196	200	310	199.25	147.5	372.5	na	na	1610	Measured with a Jiangnan JSZ6S stereomicroscopic photo.
Stenocypris	hirutai	f	WOC403_L	79.25	91.25	106.25	122.5	181.75	150	418.5	110	35.5	197	202.5	na	199.25	na	379	na	102.5	1641	Measured with a Jiangnan JSZ6S stereomicroscopic photo.
Stenocypris	hirutai	f	WOC499_R	76.25	100.5	114.5	106.25	180.5	144	396	102.5	31.25	172.75	182.5	287.5	198.75	144	336	173.75	na	1491
Stenocypris	hirutai	f	WOC499_L	76.5	100.25	118.25	107.75	179.25	146.25	396.5	98.75	31.5	175	183.5	292.5	198.25	145	342.5	183.5	111.25	1521
Stenocypris	hirutai	f	WOC506_R	83.75	107.25	121.25	112.5	189.75	148.75	418	na	na	176.25	185.25	274	202.75	na	346.5	163.25	105	1600
Stenocypris	hirutai	f	WOC506_L	86	105	120	110.25	187.5	148.5	416	107.5	32.5	176.25	183	287.5	205	144	356	177	105.5	1633
Stenocypris	hirutai	f	WOC537_R	76.75	95.75	108.5	117.5	182.75	150.25	386	99.75	32.5	172.5	187.5	280	183.75	142	337.5	175	111.25	1517
Stenocypris	hirutai	f	WOC537_L	76.75	90	103.75	118.75	184.5	149.25	385	100	33.25	172.75	190.75	290	182.5	143	347.5	185	112.75	1566
Stenocypris	hirutai	f	WOC541_R	78.25	na	na	108.75	na	na	403.5	103.75	34.5	175.25	192.5	304	na	142.5	348.5	173	113.25	1565
Stenocypris	hirutai	f	WOC541_L	na	107.75	121.25	108.75	185	149.5	403	103.75	33.75	174.25	195	307.5	195	142.5	na	184.25	110	1597
Stenocypris	hirutai	f	WOC566_R	80.25	107	125	111.75	181.75	148.25	416	106.5	32.75	178	188	299	204.75	147.5	332.5	183.5	114.5	1555
Stenocypris	hirutai	f	WOC566_L	80.25	110	125	110.5	185	146.25	415.5	107.5	na	180	189.25	305	207.25	150	340	193	121.25	1593
Stenocypris	hirutai	f	WOC568_R	79.75	112.75	120.5	109.5	182.75	147.25	410.5	107	33.25	177.5	185.25	299	206.25	na	319	196.25	118	1543
Stenocypris	hirutai	f	WOC568_L	80	105.25	126.25	na	183	148.75	411	103.75	33.75	177	185	297.5	205	na	na	191.25	115	1590
Stenocypris	hirutai	f	WOC571_R	85	110.25	127.25	na	190	156.75	436.5	113.75	34.25	186.25	194.5	302.5	215	na	368.5	197	118.25	1637
Stenocypris	hirutai	f	WOC571_L	87	113.75	135.25	110	192.5	157.5	438	109.5	35	186.5	197	309	216	155	377.5	197.75	122.5	1688
Stenocypris	hirutai	f	WOC572_R	76.5	na	na	107.5	178.5	142.75	391	102.5	32.5	169.5	184	285	201	135	305	na	na	1458
Stenocypris	hirutai	f	WOC572_L	76.25	na	na	na	178.75	143.25	na	100.75	32.5	168	181.25	281.5	na	na	335	na	na	1491
Stenocypris	hirutai	f	WOC573_R	82.75	104.5	124.5	121.25	203.75	165	na	115	35	192.5	212.25	347.5	212.25	153.75	391.5	212.5	136.25	1766
Stenocypris	hirutai	f	WOC573_L	85	106.25	126.25	125	201.75	163	434	118.25	35.25	197.5	212.25	340	212.5	156.25	416.5	227.5	136.75	1784
Stenocypris	hirutai	f	WOC574_R	79.5	104	125	114.5	193.75	152.25	413	110.5	36.25	192.5	202.75	330.5	na	na	382.5	195.75	124.25	1682
Stenocypris	hirutai	f	WOC574_L	78	100	128.75	116.25	196.25	154.25	413.5	na	35	190.25	203.25	330	200	155.25	395.5	207.5	126.75	1720
Stenocypris	hirutai	f	WOC575_R	86.25	117	138	122.5	216.25	175	473	115.5	41	208.25	224.75	346.5	215	na	432.5	205	127	1838
Stenocypris	hirutai	f	WOC575_L	89.5	113	139.5	125	220.5	175	470.5	111.25	40.5	207.5	217.5	na	214.25	172.75	438.5	202	122	1871
Stenocypris	hirutai	f	WOC633_R	85	110	131.25	130	212.5	172	460.5	118.25	40.25	207.75	214.75	337.5	206.25	164	419.5	191.25	112.5	1844
Stenocypris	hirutai	f	WOC633_L	85.5	109.5	134.5	127.5	209.25	172	457.5	na	40.25	200	216.25	337.5	209	165.25	450	190	108.25	1869
Stenocypris	hirutai	f	WOC643_R	86.25	na	na	127.5	197.5	158.5	451.5	117.5	38	210.25	217.5	na	206.25	163.75	396.5	na	98.75	1784
Stenocypris	hirutai	f	WOC643_L	85.75	na	na	132.5	198.25	161	450.5	118	37.25	205	218.75	na	210	161.5	405	na	95.25	1820
Stenocypris	hirutai	f	WOC706_R	83.75	97.9163	117.683	105	186.25	152.5	420.5	na	na	167.75	188.75	282.5	200.75	140.25	335	167.25	107.5	1593
Stenocypris	hirutai	f	WOC706_L	82	102.5	107	107.75	182.5	na	415	107	32.5	171.25	184.25	292.5	203.75	146.25	355	180	108.5	1637
Stenocypris	hirutai	f	WOC707_R	77.5	100	111.25	102	174.75	139.5	387.5	na	na	155.75	171.25	262.5	186.25	130.75	312.5	140	90.25	1474
Stenocypris	hirutai	f	WOC707_L	75	99	105.75	100.75	175	140	389	102.5	32	155.25	170.5	253	186.25	135.5	316.5	150	93	1509
Stenocypris	orientalis	f	dyzoc788_R	83.75	99.5	98.75	103.75	185.75	142.5	405	98.75	31.75	142.5	145	221.5	190	148.75	340.5	156.25	107.25	1413
Stenocypris	orientalis	f	dyzoc788_L	84.5	90.25	99.25	106.25	183.75	141.75	401	100	31.75	145	147.25	222.5	na	149	341	158.75	102.5	1442
Stenocypris	orientalis	f	OSBK31_R	85	98.75	100	107.5	187.5	138.25	407.5	97	31.5	141.25	147.5	220.25	185	140	318	143.75	95.25	1391
Stenocypris	orientalis	f	OSBK31_L	na	na	100	na	na	na	na	96.75	31.25	na	na	na	na	na	330	151.25	92.5	1415
Stenocypris	orientalis	f	OSBK33_R	87.5	98.75	105	110	190.5	145	402.5	98.5	32.5	148.75	152.75	235.5	191.25	148.5	342	148.75	97.5	1475
Stenocypris	orientalis	f	OSBK33_L	na	na	na	na	na	na	401.25	102	34	na	na	na	na	na	348	162.25	97.5	1499
Stenocypris	orientalis	f	OSBK34_R	85	97.75	99.25	106.25	188.75	141.75	398.25	98.25	31	140.25	147.5	222.5	182.5	142.5	na	138.75	93.75	1358
Stenocypris	orientalis	f	OSBK34_L	na	na	na	na	na	na	na	97.5	32.5	na	na	na	na	na	325	143.75	95	1389
Stenocypris	orientalis	f	WOC122_R	100	na	na	125	227.5	na	467.5	118.75	38	182.5	174.5	257.5	232.5	173	396	172.5	94.25	na
Stenocypris	orientalis	f	WOC122_L	100	113.75	108.75	126.25	230	183.75	464	115.5	38	181.75	175.25	260	222.5	173.75	405	183.75	100	1763
Stenocypris	orientalis	f	WOC146_R	84.75	88.75	96.5	109.5	187.5	143.25	396	96.25	30	142.25	147.5	217.5	187.25	147	333.5	154	103.75	1394
Stenocypris	orientalis	f	WOC146_L	86.25	90	94.75	109.75	185	143.75	395.5	99.5	31.25	141.25	146.25	220.25	186.25	152.5	345.5	158.25	93.5	1422
Stenocypris	orientalis	f	WOC493_R	79	90.5	95	105	190	151.25	390.5	102.25	30.5	156.25	145	221.25	184.75	148	307.5	143	90.25	1405	Measured with a Jiangnan JSZ6S stereomicroscopic photo.
Stenocypris	orientalis	f	WOC493_L	na	na	na	105.5	186.25	151.5	na	na	na	na	na	na	185	145	324	149.5	85	1430	Measured with a Jiangnan JSZ6S stereomicroscopic photo.
Stenocypris	orientalis	f	WOC701_R	67.75	88.75	99.75	95	166.25	125	355	88.25	27.5	123.25	139	212.25	165	133.75	275	126.75	84.5	na
Stenocypris	orientalis	f	WOC701_L	70	91.25	99.25	95.5	170	126.5	na	89.5	27.75	121.25	140	215	166.25	131.25	na	133.75	84.75	na
Stenocypris	orientalis	f	WOC705_R	82.25	92.25	96.25	102.5	195	150.25	362.5	na	32	156.25	165	231.25	198.75	152.5	318.5	150	90	na
Stenocypris	orientalis	f	WOC705_L	85	93.75	95	107.5	195	152.5	379.5	101.25	32.25	152.5	163.75	237	197.5	na	330	157.5	87.5	na
Stenocypris	sp. 1	f	WOC176_R	83	102	119.75	na	199.75	156.75	445	na	36	186.25	192.5	261.5	213.5	na	na	na	na	1640
Stenocypris	sp. 1	f	WOC176_L	83.25	100.5	122.5	118	199.25	157	438	110.5	na	190.75	na	na	na	na	na	na	na	1662
Stenocypris	sp. 2	f	WOC547_R	78.75	100.75	107	107.5	178.75	140	402.5	92.5	29.75	135.75	141.25	241.25	182.5	148.75	306.5	146.25	97	na
Stenocypris	sp. 2	f	WOC547_L	76	100	107.5	105	176.75	137.25	405	95	30.5	136.25	151.25	250	183	150.75	308.5	152.5	98.75	1433
Stenocypris	sp. 3	f	WOC485_R	121.25	na	119.75	139.25	245.75	191.5	480	na	39.75	197.25	210	306	245	188.75	445	208.75	132.5	2018	Measured with a Jiangnan JSZ6S stereomicroscopic photo.
Stenocypris	sp. 3	f	WOC485_L	121	122.5	114.25	142	243.25	192	483	132.5	38.75	200	215	300	242.25	na	449	212.5	132.75	2055	Measured with a Jiangnan JSZ6S stereomicroscopic photo.
Notice
Values in orange: These measurements contain small uncertainties due to preservation, for example slight deformation or overlap by other structures. Yet they are generally acceptable.
Values in red: These measurements potentially contain comparatively large uncertainties. They are still used because of the general accordance with the measurements from the opposite site of the same individual (difference < 5%).
Valve lengths in light green were measured with stereomicroscopic photos (detailed in 'Remarks'). Either one or both valves of the specimen was broken before the valves could be photoed with the XSP-12CA microscope. The valves of the same specimen, if measured, were always measured with the same microscope. Only valves photoed with the XSP-12CA microscope were used for geometric morphometric anal…
Abbreviations: f,female; L, left; LV, left valve; na, not available; R, right; RV, right valve. For abbreviations of the measured structure see the main text.
The limb structures of all specimens were measured for both the right and the left sides.
All measuements are in µm.

## Sheet: Symtest
Genus	Species	Sex	Data source	A1-4	A1-8-ya	A1-8v-i	A2-2	A2-3	A2-4	Md-cx	Mx-1en	Mx-2en	L6-1en	L6-2&3en	L6-h2	L7-1en	L7-2&3en	Ur-rm	Ur-Ga	Ur-Gp	Valve length (um)
Stenocypris	menghaiensis	f	WOC477	-0.00569801	0.0332056	-0.0176991	0.0156775	0	0.0173913	-0.0294306	-0.0246914	0.00716846	- -	0.0114473	0	-0.014775	- -	0.0410023	0.0408163	-0.0208333	0.022135
Stenocypris	menghaiensis	f	WOC483	0.0214395	0	- -	- -	-0.00277393	-0.0183486	0.0142764	0.0516432	0.111888	0.00542005	0.0083682	0.0231214	- -	- -	0.0152672	0.0759494	0.0273973	0.0274786
Stenocypris	menghaiensis	f	WOC570	-0.0376176	-0.0243902	0.00507614	- -	0.0209059	-0.00714286	-0.00650618	- -	- -	-0.0183486	0.00672269	-0.0112994	- -	- -	0.00925926	0.0677966	0.0527046	- -
Stenocypris	menghaiensis	f	WOC602	0	-0.0432014	-0.0124177	- -	0.020202	-0.0175439	-0.0111043	-0.00483092	0.0142857	0.00865801	0.0148883	0.0138637	0.00668896	- -	0.0181543	0.0495604	-0.025641	- -
Stenocypris	menghaiensis	f	WOC696	-0.0127796	0.00263505	0.010582	-0.0049505	0.00430725	-0.0135528	- -	- -	- -	-0.00191388	0.0214669	0.0185759	-0.00432588	- -	0.031379	0.050655	-0.0193638	0.0275699
Stenocypris	menghaiensis	f	WOC714	0	0.041958	-0.0397351	0.0234192	-0.0817844	0.0128088	-0.00885515	0.00747198	-0.0229885	-0.00371058	0.0191138	-0.00569801	- -	- -	- -	0.0201342	-0.0130719	0.0226757
Stenocypris	hirutai	f	WOC403	0.0158983	0.0137931	-0.0571429	0.0631579	-0.00411805	0.0253165	-0.00595593	-0.00453515	0.0285714	0.00508906	0.0124224	- -	0	- -	0.0172987	- -	- -	0.0190711
Stenocypris	hirutai	f	WOC499	0.00327332	-0.00249066	0.0322234	0.0140187	-0.00694927	0.0155039	0.00126183	-0.0372671	0.00796813	0.0129403	0.00546448	0.0172414	-0.00251889	0.00692042	0.0191599	0.0545836	- -	0.0199203
Stenocypris	hirutai	f	WOC506	0.0265096	-0.0212014	-0.0103627	-0.020202	-0.0119284	-0.00168209	-0.00479616	- -	- -	0	-0.01222	0.0480855	0.0110362	- -	0.0270463	0.0808229	0.00475059	0.0204145
Stenocypris	hirutai	f	WOC537	0	-0.0619112	-0.0447585	0.010582	0.00953029	-0.0066778	-0.00259403	0.00250313	0.0228137	0.00144823	0.0171844	0.0350877	-0.00682594	0.00701754	0.0291971	0.0555556	0.0133929	0.0317872
Stenocypris	hirutai	f	WOC541	- -	- -	- -	0	- -	- -	-0.00123993	0	-0.021978	-0.00572246	0.0129032	0.0114473	- -	0	- -	0.0629811	-0.0291153	0.0202404
Stenocypris	hirutai	f	WOC566	0	0.0276498	0	-0.0112486	0.0177232	-0.0135823	-0.00120265	0.00934579	- -	0.0111732	0.00662691	0.0198675	0.0121359	0.0168067	0.0223048	0.0504648	0.0572641	0.0241423
Stenocypris	hirutai	f	WOC568	0.00312989	-0.0688073	0.0466059	- -	0.00136705	0.0101351	0.00121729	-0.0308422	0.0149254	-0.00282087	-0.00135044	-0.00502934	-0.00607903	- -	- -	-0.0258065	-0.0257511	0.0300032
Stenocypris	hirutai	f	WOC571	0.0232558	0.03125	0.0609524	- -	0.0130719	0.00477327	0.00343053	-0.0380739	0.0216606	0.00134138	0.0127714	0.0212592	0.00464037	- -	0.0241287	0.00379987	0.0353063	0.0306767
Stenocypris	hirutai	f	WOC572	-0.00327332	- -	- -	- -	0.00139958	0.0034965	- -	-0.0172202	0	-0.00888889	-0.0150582	-0.0123566	- -	- -	0.09375	- -	- -	0.0223805
Stenocypris	hirutai	f	WOC573	0.0268256	0.0166074	0.0139581	0.0304569	-0.00986436	-0.0121951	- -	0.0278671	0.00711744	0.025641	0	-0.0218182	0.00117716	0.016129	0.0618812	0.0681818	0.003663	0.0101408
Stenocypris	hirutai	f	WOC574	-0.0190476	-0.0392157	0.0295567	0.0151679	0.0128205	0.0130506	0.00120992	- -	-0.0350877	-0.011757	0.00246305	-0.001514	- -	- -	0.033419	0.0582765	0.0199203	0.0223398
Stenocypris	hirutai	f	WOC575	0.0369844	-0.0347826	0.0108108	0.020202	0.0194619	0	-0.00529942	-0.0374862	-0.0122699	-0.00360794	-0.0327869	- -	-0.00349447	- -	0.0137773	-0.014742	-0.0401606	0.0177946
Stenocypris	hirutai	f	WOC633	0.0058651	-0.00455581	0.0244591	-0.0194175	-0.015412	0	-0.00653595	- -	0	-0.0380135	0.00696056	0	0.013245	0.00759301	0.0701553	-0.00655738	-0.0385051	0.0134662
Stenocypris	hirutai	f	WOC643	-0.00581395	- -	- -	0.0384615	0.00379027	0.0156495	-0.00221729	0.00424628	-0.0199336	-0.025286	0.00573066	- -	0.018018	-0.0138355	0.0212102	- -	-0.0360825	0.0199778
Stenocypris	hirutai	f	WOC706	-0.0211161	0.0457413	-0.0950938	0.0258519	-0.020339	- -	-0.0131658	- -	- -	0.020649	-0.0241287	0.0347826	0.0148331	0.0418848	0.057971	0.0734341	0.00925926	0.0272446
Stenocypris	hirutai	f	WOC707	-0.0327869	-0.0100503	-0.0506912	-0.0123305	0.00142959	0.00357782	0.00386349	- -	- -	-0.00321543	-0.00438917	-0.0368574	0	0.0356808	0.0127186	0.0689655	0.0300136	0.0234663
Stenocypris	orientalis	f	dyzoc788	0.0089153	-0.0974967	0.00505051	0.0238095	-0.0108254	-0.00527704	-0.00992556	0.0125786	0	0.0173913	0.0153978	0.0045045	- -	0.00167926	0.00146735	0.015873	-0.045292	0.0203152
Stenocypris	orientalis	f	OSBK31	- -	- -	0	- -	- -	- -	- -	-0.00258065	-0.00796813	- -	- -	- -	- -	- -	0.037037	0.0508475	-0.0292943	0.0171062
Stenocypris	orientalis	f	OSBK33	- -	- -	- -	- -	- -	- -	-0.00311042	0.0349127	0.0451128	- -	- -	- -	- -	- -	0.0173913	0.0868167	0	0.0161399
Stenocypris	orientalis	f	OSBK34	- -	- -	- -	- -	- -	- -	- -	-0.00766284	0.0472441	- -	- -	- -	- -	- -	- -	0.0353982	0.013245	0.0225701
Stenocypris	orientalis	f	WOC122	0	- -	- -	0.00995025	0.010929	- -	-0.00751476	-0.0277481	0	-0.00411805	0.00428878	0.00966184	-0.043956	0.00432588	0.0224719	0.0631579	0.0592021	- -
Stenocypris	orientalis	f	WOC146	0.0175439	0.013986	-0.0183007	0.0022805	-0.0134228	0.00348432	-0.00126342	0.0332056	0.0408163	-0.00705467	-0.00851064	0.0125642	-0.00535475	0.0367279	0.0353461	0.0272218	-0.103929	0.0198864
Stenocypris	orientalis	f	WOC493	- -	- -	- -	0.00475059	-0.0199336	0.00165153	- -	- -	- -	- -	- -	- -	0.00135227	-0.0204778	0.0522565	0.0444444	-0.0599144	0.0176367
Stenocypris	orientalis	f	WOC701	0.0326679	0.0277778	-0.00502513	0.00524934	0.0223048	0.0119284	- -	0.0140647	0.00904977	-0.0163599	0.00716846	0.012873	0.00754717	-0.0188679	- -	0.0537428	0.00295421	- -
Stenocypris	orientalis	f	WOC705	0.0328849	0.016129	-0.0130719	0.047619	0	0.0148637	0.0458221	- -	0.0077821	-0.0242915	-0.00760456	0.0245595	-0.00630915	- -	0.0354665	0.0487805	-0.028169	- -
Stenocypris	sp. 1	f	WOC176	0.00300752	-0.0148148	0.0227038	- -	-0.00250627	0.00159363	-0.015855	- -	- -	0.0238727	- -	- -	- -	- -	- -	- -	- -	0.0133253
Stenocypris	sp. 2	f	WOC547	-0.0355412	-0.00747198	0.004662	-0.0235294	-0.0112518	-0.0198377	0.00619195	0.0266667	0.0248963	0.00367647	0.0683761	0.0356234	0.00273598	0.0133556	0.00650407	0.041841	0.0178799	- -
Stenocypris	sp. 3	f	WOC485	-0.00206398	- -	-0.0470085	0.0195556	-0.0102249	0.00260756	0.00623053	- -	-0.0254777	0.0138452	0.0235294	-0.019802	-0.0112878	- -	0.00894855	0.0178042	0.00188501	0.0181684
			Stenocypris R–L symmetric test
		L minus R	Max	0.0369844	0.0457413	0.0609524	0.0631579	0.0223048	0.0253165	0.0458221	0.0516432	0.111888	0.025641	0.0683761	0.0480855	0.018018	0.0418848	0.09375	0.0868167	0.0592021	0.0317872
			Min	-0.0376176	-0.0974967	-0.0950938	-0.0235294	-0.0817844	-0.0198377	-0.0294306	-0.0380739	-0.0350877	-0.0380135	-0.0327869	-0.0368574	-0.043956	-0.0204778	0.00146735	-0.0258065	-0.103929	0.0101408
			Mean	0.00284354	-0.00638628	-0.0055641	0.0116055	-0.00206969	0.00149972	-0.0019655	-0.000366646	0.0102153	-0.000826325	0.00611194	0.00879784	-0.000500731	0.00899598	0.0298561	0.0440267	-0.00554284	0.0213598
			Standard deviation	0.0200137	0.0362353	0.0348599	0.0214534	0.019543	0.012048	0.012638	0.0252055	0.0299351	0.0148952	0.0178	0.019964	0.0127645	0.0189483	0.0211224	0.0282977	0.0363807	0.00526454
		95% confidence range	mean - 1.96*std	-0.0363832	-0.0774075	-0.0738895	-0.0304431	-0.040374	-0.0221144	-0.0267359	-0.0497694	-0.0484575	-0.030021	-0.0287761	-0.0303316	-0.0255191	-0.0281427	-0.0115438	-0.0114368	-0.0768489	0.0110413
			mean + 1.96*std	0.0420703	0.0646349	0.0627613	0.0536541	0.0362346	0.0251138	0.0228049	0.0490362	0.068888	0.0283683	0.0409999	0.0479273	0.0245176	0.0461347	0.071256	0.0994902	0.0657632	0.0316783
			Ntotal	29	25	26	24	30	28	27	23	26	29	29	26	23	15	28	30	30	28
			Npositive (L>R)	14	11	12	17	14	16	9	11	15	13	20	16	11	11	28	27	15	28
			Nnegative (L<R)	10	13	12	6	14	10	18	11	7	15	8	8	10	3	0	3	14	0
			Nequal (L=R)	5	1	2	1	2	2	0	1	4	1	1	2	2	1	0	0	1	0
			H0: L=R	p(Npositive>=14)	p(negative>=13)	p(Npositive>=12)	p(Npositive>=17)	p(Npositive>=14)	p(Npositive>=16)	p(Nnegative>=18)	p(Npositive>=11)	p(Npositive>=15)	p(Nnegative>=15)	p(Npositive>=20)	p(Npositive>=16)	p(Npositive>=11)	p(Npositive>=11)	p(Npositive>=28)	p(Npositive>=27)	p(Npositive>=15)	p(Npositive>=28)
				0.644464	0.5	0.721401	0.0319573	0.707668	0.285794	0.0610391	0.66118	0.278599	0.5	0.0307142	0.16347	0.66118	0.0592346	3.72529e-09	4.21517e-06	0.572232	3.72529e-09
			Conclusion	p>=0.1, not significant	p>=0.1, not significant	p>=0.1, not significant	p<0.05, significant	p>=0.1, not significant	p>=0.1, not significant	p<0.1, not significant, more measurements recommended	p>=0.1, not significant	p>=0.1, not significant	p>=0.1, not significant	p<0.05, significant	p>=0.1, not significant	p>=0.1, not significant	p<0.1, not significant, more measurements recommended	p<0.01, very significant	p<0.01, very significant	p>=0.1, not significant	p<0.01, very significant	Based on the test, Md-cx, L6-2&3en, Ur-rm, Ur-Ga, and valve length are asymmetric, but only the latter three parameters are very significantly asymmetric. In addition, the R-L differences of Md-cx and L6-2&3en are small (averaging 1.2% and 0.6%, respectively). As a result, for Ur-rm, Ur-Ga, and valve length, we use the measurements from one side (left side in the present study). For all the other…
			Recommendation	R and L can be used indistinguishably.	R and L can be used indistinguishably.	R and L can be used indistinguishably.	Although L>R, they can be used indistinguishably due to small difference (1.2%).	R and L can be used indistinguishably.	R and L can be used indistinguishably.	R and L can be used indistinguishably.	R and L can be used indistinguishably.	R and L can be used indistinguishably.	R and L can be used indistinguishably.	Although L>R, they can be used indistinguishably due to small difference (0.6%).	R and L can be used indistinguishably.	R and L can be used indistinguishably.	R and L can be used indistinguishably.	R and L should be distinguished when used.	R and L should be distinguished when used.	R and L can be used indistinguishably.	R and L should be distinguished when used.
				Details
				Ntotal	15	15	15	15	15	15	15	15	15	15	15	15	15	15	15	15
				Npositive	0	1	2	3	4	5	6	7	8	9	10	11	12	13	14	15
				Nnegative	15	14	13	12	11	10	9	8	7	6	5	4	3	2	1	0
				p	3.05176e-05	0.000457764	0.00320435	0.0138855	0.0416565	0.0916443	0.15274	0.196381	0.196381	0.15274	0.0916443	0.0416565	0.0138855	0.00320435	0.000457764	3.05176e-05
				Total p	1
				Ntotal	23	23	23	23	23	23	23	23	23	23	23	23	23	23	23	23	23	23	23	23	23	23	23	23
				Npositive	0	1	2	3	4	5	6	7	8	9	10	11	12	13	14	15	16	17	18	19	20	21	22	23
				Nnegative	23	22	21	20	19	18	17	16	15	14	13	12	11	10	9	8	7	6	5	4	3	2	1	0
				p	1.19209e-07	2.74181e-06	3.016e-05	0.00021112	0.0010556	0.00401127	0.0120338	0.029225	0.05845	0.0974166	0.136383	0.16118	0.16118	0.136383	0.0974166	0.05845	0.029225	0.0120338	0.00401127	0.0010556	0.00021112	3.016e-05	2.74181e-06	1.19209e-07
				Total p	1
				Ntotal	24	24	24	24	24	24	24	24	24	24	24	24	24	24	24	24	24	24	24	24	24	24	24	24	24
				Npositive	0	1	2	3	4	5	6	7	8	9	10	11	12	13	14	15	16	17	18	19	20	21	22	23	24
				Nnegative	24	23	22	21	20	19	18	17	16	15	14	13	12	11	10	9	8	7	6	5	4	3	2	1	0
				p	5.96046e-08	1.43051e-06	1.64509e-05	0.00012064	0.000633359	0.00253344	0.00802255	0.0206294	0.0438375	0.0779333	0.1169	0.148782	0.16118	0.148782	0.1169	0.0779333	0.0438375	0.0206294	0.00802255	0.00253344	0.000633359	0.00012064	1.64509e-05	1.43051e-06	5.96046e-08
				Total p	1
				Ntotal	25	25	25	25	25	25	25	25	25	25	25	25	25	25	25	25	25	25	25	25	25	25	25	25	25	25
				Npositive	0	1	2	3	4	5	6	7	8	9	10	11	12	13	14	15	16	17	18	19	20	21	22	23	24	25
				Nnegative	25	24	23	22	21	20	19	18	17	16	15	14	13	12	11	10	9	8	7	6	5	4	3	2	1	0
				p	2.98023e-08	7.45058e-07	8.9407e-06	6.85453e-05	0.000376999	0.0015834	0.00527799	0.014326	0.0322334	0.0608854	0.0974166	0.132841	0.154981	0.154981	0.132841	0.0974166	0.0608854	0.0322334	0.014326	0.00527799	0.0015834	0.000376999	6.85453e-05	8.9407e-06	7.45058e-07	2.98023e-08
				Total p	1
				Ntotal	26	26	26	26	26	26	26	26	26	26	26	26	26	26	26	26	26	26	26	26	26	26	26	26	26	26	26
				Npositive	0	1	2	3	4	5	6	7	8	9	10	11	12	13	14	15	16	17	18	19	20	21	22	23	24	25	26
				Nnegative	26	25	24	23	22	21	20	19	18	17	16	15	14	13	12	11	10	9	8	7	6	5	4	3	2	1	0
				p	1.49012e-08	3.8743e-07	4.84288e-06	3.8743e-05	0.000222772	0.000980198	0.00343069	0.00980198	0.0232797	0.0465594	0.079151	0.115129	0.143911	0.154981	0.143911	0.115129	0.079151	0.0465594	0.0232797	0.00980198	0.00343069	0.000980198	0.000222772	3.8743e-05	4.84288e-06	3.8743e-07	1.49012e-08
				Total p	1
				Ntotal	27	27	27	27	27	27	27	27	27	27	27	27	27	27	27	27	27	27	27	27	27	27	27	27	27	27	27	27
				Npositive	0	1	2	3	4	5	6	7	8	9	10	11	12	13	14	15	16	17	18	19	20	21	22	23	24	25	26	27
				Nnegative	27	26	25	24	23	22	21	20	19	18	17	16	15	14	13	12	11	10	9	8	7	6	5	4	3	2	1	0
				p	7.45058e-09	2.01166e-07	2.61515e-06	2.17929e-05	0.000130758	0.000601485	0.00220545	0.00661634	0.0165408	0.0349196	0.0628552	0.0971399	0.12952	0.149446	0.149446	0.12952	0.0971399	0.0628552	0.0349196	0.0165408	0.00661634	0.00220545	0.000601485	0.000130758	2.17929e-05	2.61515e-06	2.01166e-07	7.45058e-09
				Total p	1
				Ntotal	28	28	28	28	28	28	28	28	28	28	28	28	28	28	28	28	28	28	28	28	28	28	28	28	28	28	28	28	28
				Npositive	0	1	2	3	4	5	6	7	8	9	10	11	12	13	14	15	16	17	18	19	20	21	22	23	24	25	26	27	28
				Nnegative	28	27	26	25	24	23	22	21	20	19	18	17	16	15	14	13	12	11	10	9	8	7	6	5	4	3	2	1	0
				p	3.72529e-09	1.04308e-07	1.40816e-06	1.22041e-05	7.62753e-05	0.000366122	0.00140347	0.00441089	0.0115786	0.0257302	0.0488874	0.0799976	0.11333	0.139483	0.149446	0.139483	0.11333	0.0799976	0.0488874	0.0257302	0.0115786	0.00441089	0.00140347	0.000366122	7.62753e-05	1.22041e-05	1.40816e-06	1.04308e-07	3.72529e-09
				Total p	1
				Ntotal	29	29	29	29	29	29	29	29	29	29	29	29	29	29	29	29	29	29	29	29	29	29	29	29	29	29	29	29	29	29
				Npositive	0	1	2	3	4	5	6	7	8	9	10	11	12	13	14	15	16	17	18	19	20	21	22	23	24	25	26	27	28	29
				Nnegative	29	28	27	26	25	24	23	22	21	20	19	18	17	16	15	14	13	12	11	10	9	8	7	6	5	4	3	2	1	0
				p	1.86265e-09	5.40167e-08	7.56234e-07	6.80611e-06	4.42397e-05	0.000221198	0.000884794	0.00290718	0.00799474	0.0186544	0.0373088	0.0644425	0.0966637	0.126406	0.144464	0.144464	0.126406	0.0966637	0.0644425	0.0373088	0.0186544	0.00799474	0.00290718	0.000884794	0.000221198	4.42397e-05	6.80611e-06	7.56234e-07	5.40167e-08	1.86265e-09
				Total p	1
				Ntotal	30	30	30	30	30	30	30	30	30	30	30	30	30	30	30	30	30	30	30	30	30	30	30	30	30	30	30	30	30	30	30
				Npositive	0	1	2	3	4	5	6	7	8	9	10	11	12	13	14	15	16	17	18	19	20	21	22	23	24	25	26	27	28	29	30
				Nnegative	30	29	28	27	26	25	24	23	22	21	20	19	18	17	16	15	14	13	12	11	10	9	8	7	6	5	4	3	2	1	0
				p	9.31323e-10	2.79397e-08	4.05125e-07	3.78117e-06	2.55229e-05	0.000132719	0.000552996	0.00189599	0.00545096	0.0133246	0.0279816	0.0508756	0.0805531	0.111535	0.135435	0.144464	0.135435	0.111535	0.0805531	0.0508756	0.0279816	0.0133246	0.00545096	0.00189599	0.000552996	0.000132719	2.55229e-05	3.78117e-06	4.05125e-07	2.79397e-08	9.31323e-10
				Total p	1

## Sheet: Final
Genus	Species	Sex	Data source	A1-4	A1-8-ya	A1-8v-i	A2-2	A2-3	A2-4	Md-cx	Mx-1en	Mx-2en	L6-1en	L6-2&3en	L6-h2	L7-1en	L7-2&3en	Ur-rm_L	Ur-Ga_L	Ur-Gp	N of measurements
Stenocypris	menghaiensis	f	WOC477	87.75	97.875	98.875	111.625	186.25	143.75	390.75	101.25	34.875	143.75	152.875	220	186.125	151.25	336	156.25	96	17
Stenocypris	menghaiensis	f	WOC483	81.625	99.75	96.25	110	180.25	136.25	385.25	106.5	35.75	138.375	149.375	216.25	181.25	146.5	330	153.75	91.25	17
Stenocypris	menghaiensis	f	WOC570	79.75	102.5	98.5	105	179.375	140	384.25	na	33.75	136.25	148.75	221.25	173.75	151.25	325.5	152.5	90.125	16
Stenocypris	menghaiensis	f	WOC602	80	95.4385	96.8984	113	185.625	142.5	405.25	103.5	35	144.375	151.125	223.451	186.875	142	333.5	160.25	97.5	17
Stenocypris	menghaiensis	f	WOC696	78.25	94.875	94.5	101	174.125	129.125	370	92.5	30	130.625	139.75	201.875	173.375	137.75	307.5	146.75	90.375	17
Stenocypris	menghaiensis	f	WOC714	76.25	89.375	94.375	106.75	168.125	136.625	395.25	100.375	32.625	134.75	143.875	219.375	177.5	142.75	320	150.5	95.625	17
Stenocypris	hirutai	f	WOC403	78.625	90.625	109.375	118.75	182.125	148.125	419.75	110.25	35	196.5	201.25	310	199.25	147.5	379	na	102.5	16
Stenocypris	hirutai	f	WOC499	76.375	100.375	116.375	107	179.875	145.125	396.25	100.625	31.375	173.875	183	290	198.5	144.5	342.5	183.5	111.25	17
Stenocypris	hirutai	f	WOC506	84.875	106.125	120.625	111.375	188.625	148.625	417	107.5	32.5	176.25	184.125	280.75	203.875	144	356	177	105.25	17
Stenocypris	hirutai	f	WOC537	76.75	92.875	106.125	118.125	183.625	149.75	385.5	99.875	32.875	172.625	189.125	285	183.125	142.5	347.5	185	112	17
Stenocypris	hirutai	f	WOC541	78.25	107.75	121.25	108.75	185	149.5	403.25	103.75	34.125	174.75	193.75	305.75	195	142.5	na	184.25	111.625	16
Stenocypris	hirutai	f	WOC566	80.25	108.5	125	111.125	183.375	147.25	415.75	107	32.75	179	188.625	302	206	148.75	340	193	117.875	17
Stenocypris	hirutai	f	WOC568	79.875	109	123.375	109.5	182.875	148	410.75	105.375	33.5	177.25	185.125	298.25	205.625	na	na	191.25	116.5	15
Stenocypris	hirutai	f	WOC571	86	112	131.25	110	191.25	157.125	437.25	111.625	34.625	186.375	195.75	305.75	215.5	155	377.5	197.75	120.375	17
Stenocypris	hirutai	f	WOC572	76.375	na	na	107.5	178.625	143	391	101.625	32.5	168.75	182.625	283.25	201	135	335	na	na	13
Stenocypris	hirutai	f	WOC573	83.875	105.375	125.375	123.125	202.75	164	434	116.625	35.125	195	212.25	343.75	212.375	155	416.5	227.5	136.5	17
Stenocypris	hirutai	f	WOC574	78.75	102	126.875	115.375	195	153.25	413.25	110.5	35.625	191.375	203	330.25	200	155.25	395.5	207.5	125.5	17
Stenocypris	hirutai	f	WOC575	87.875	115	138.75	123.75	218.375	175	471.75	113.375	40.75	207.875	221.125	346.5	214.625	172.75	438.5	202	124.5	17
Stenocypris	hirutai	f	WOC633	85.25	109.75	132.875	128.75	210.875	172	459	118.25	40.25	203.875	215.5	337.5	207.625	164.625	450	190	110.375	17
Stenocypris	hirutai	f	WOC643	86	na	na	130	197.875	159.75	451	117.75	37.625	207.625	218.125	na	208.125	162.625	405	na	97	13
Stenocypris	hirutai	f	WOC706	82.875	100.208	112.341	106.375	184.375	152.5	417.75	107	32.5	169.5	186.5	287.5	202.25	143.25	355	180	108	17
Stenocypris	hirutai	f	WOC707	76.25	99.5	108.5	101.375	174.875	139.75	388.25	102.5	32	155.5	170.875	257.75	186.25	133.125	316.5	150	91.625	17
Stenocypris	orientalis	f	dyzoc788	84.125	94.875	99	105	184.75	142.125	403	99.375	31.75	143.75	146.125	222	190	148.875	341	158.75	104.875	17
Stenocypris	orientalis	f	OSBK31	85	98.75	100	107.5	187.5	138.25	407.5	96.875	31.375	141.25	147.5	220.25	185	140	330	151.25	93.875	17
Stenocypris	orientalis	f	OSBK33	87.5	98.75	105	110	190.5	145	401.875	100.25	33.25	148.75	152.75	235.5	191.25	148.5	348	162.25	97.5	17
Stenocypris	orientalis	f	OSBK34	85	97.75	99.25	106.25	188.75	141.75	398.25	97.875	31.75	140.25	147.5	222.5	182.5	142.5	325	143.75	94.375	17
Stenocypris	orientalis	f	WOC122	100	113.75	108.75	125.625	228.75	183.75	465.75	117.125	38	182.125	174.875	258.75	227.5	173.375	405	183.75	97.125	17
Stenocypris	orientalis	f	WOC146	85.5	89.375	95.625	109.625	186.25	143.5	395.75	97.875	30.625	141.75	146.875	218.875	186.75	149.75	345.5	158.25	98.625	17
Stenocypris	orientalis	f	WOC493	79	90.5	95	105.25	188.125	151.375	390.5	102.25	30.5	156.25	145	221.25	184.875	146.5	324	149.5	87.625	17
Stenocypris	orientalis	f	WOC701	68.875	90	99.5	95.25	168.125	125.75	355	88.875	27.625	122.25	139.5	213.625	165.625	132.5	na	133.75	84.625	16
Stenocypris	orientalis	f	WOC705	83.625	93	95.625	105	195	151.375	371	101.25	32.125	154.375	164.375	234.125	198.125	152.5	330	157.5	88.75	17
Stenocypris	sp. 1	f	WOC176	83.125	101.25	121.125	118	199.5	156.875	441.5	110.5	36	188.5	192.5	261.5	213.5	na	na	na	na	13
Stenocypris	sp. 2	f	WOC547	77.375	100.375	107.25	106.25	177.75	138.625	403.75	93.75	30.125	136	146.25	245.625	182.75	149.75	308.5	152.5	97.875	17
Stenocypris	sp. 3	f	WOC485	121.125	122.5	117	140.625	244.5	191.75	481.5	132.5	39.25	198.625	212.5	303	243.625	188.75	449	212.5	132.625	17

## Sheet: DissiMatr
	WOC477	WOC483	WOC570	WOC602	WOC696	WOC714	WOC403	WOC499	WOC506	WOC537	WOC541	WOC566	WOC568	WOC571	WOC572	WOC573	WOC574	WOC575	WOC633	WOC643	WOC706	WOC707	dyzoc788	OSBK31	OSBK33	OSBK34	WOC122	WOC146	WOC493	WOC701	WOC705	WOC176	WOC547	WOC485	Remarks
WOC477	0	1.02587	1.2424	1.08974	1.14507	1.42803	5.18267	4.96608	3.67551	4.64237	5.17624	5.11554	5.03086	4.74375	4.87833	6.17145	6.04122	4.89614	4.93762	4.34841	3.90741	3.39103	1.50975	1.36331	1.16668	1.24668	2.20799	1.3743	2.27066	2.33842	2.38555	3.71601	2.62145	2.33773
WOC483	1.02587	0	1.0724	1.3522	1.30469	1.51649	5.30801	5.30453	4.02629	5.03892	5.51305	5.45719	5.41623	5.08614	5.08179	6.47206	6.34289	5.19734	5.0975	4.44252	4.30855	3.43192	1.94521	1.76511	1.74004	1.91371	2.68156	2.06412	2.48731	2.42275	2.8608	4.09576	2.72416	3.18691
WOC570	1.2424	1.0724	0	1.67524	1.35381	1.61669	5.28724	5.16525	3.93341	4.86154	5.16579	5.40074	5.05853	4.99734	5.02901	6.26974	6.11181	4.7278	4.78894	4.59271	4.18278	3.32657	2.06702	1.73621	1.51388	1.63354	2.78501	2.20463	2.41658	2.08811	2.68505	3.78875	2.23877	3.23053
WOC602	1.08974	1.3522	1.67524	1.15653e-15	1.42301	0.975583	4.91437	4.51822	3.38519	4.1946	4.87358	4.81813	4.8667	4.36803	4.44567	5.77223	5.64142	4.51847	4.77228	4.14694	3.45698	3.21099	1.5312	1.49598	1.4074	1.59218	2.52453	1.64915	2.01527	2.49859	2.6934	3.49096	2.58323	2.52097
WOC696	1.14507	1.30469	1.35381	1.42301	0	1.57732	5.20601	4.56239	3.34002	4.53339	4.76094	4.70896	4.63279	4.3401	4.47201	5.82913	5.69815	4.55263	4.80307	4.2656	3.53255	3.1347	1.20273	0.88703	0.967721	0.987726	2.17304	1.30522	2.22859	1.72257	2.548	3.3477	1.89691	2.62486
WOC714	1.42803	1.51649	1.61669	0.975583	1.57732	0	4.77151	4.38357	3.50574	3.996	4.80518	4.78189	4.6452	4.32956	4.40342	5.56754	5.43678	4.37312	4.58332	4.23996	3.31095	3.225	1.54058	1.80711	1.66206	1.75752	2.88717	1.69661	2.07945	2.37069	2.74007	3.16495	2.06	2.72905
WOC403	5.18267	5.30801	5.28724	4.91437	5.20601	4.77151	0	2.8345	2.99873	2.28538	2.59368	3.08203	3.21268	3.20233	1.67043	2.45329	2.4007	2.62804	2.15493	1.09646	2.78509	3.17505	4.90196	4.82346	4.52285	4.92636	5.2483	4.91383	4.49969	4.65562	4.43709	3.04394	5.10484	4.71788	WOC403 is not used in PCoA analysis because its the outline data of its LV is not available (cluster analysis was only performed on specimens with both LV outline and soft-part measurements).
WOC499	4.96608	5.30453	5.16525	4.51822	4.56239	4.38357	2.8345	0	1.54095	1.74963	1.11359	0.823167	0.786463	0.965993	0.923208	2.07076	1.64508	1.84697	2.47947	2.76842	1.46202	2.42026	4.14107	4.54391	4.11548	4.77757	5.39209	4.67919	4.63476	4.05654	4.28525	2.19611	3.49961	3.84456
WOC506	3.67551	4.02629	3.93341	3.38519	3.34002	3.50574	2.99873	1.54095	0	2.66545	1.7724	1.6116	1.61973	1.21306	1.23169	3.17959	2.87749	2.31401	2.67769	2.82659	1.11479	1.37029	3.43689	3.25627	2.86699	3.49206	4.13918	3.74075	3.52621	2.64359	3.34717	1.95301	2.69414	3.2257
WOC537	4.64237	5.03892	4.86154	4.1946	4.53339	3.996	2.28538	1.74963	2.66545	0	1.96721	2.24725	2.24143	2.34002	1.55974	2.08025	1.74697	2.1575	2.36308	2.39832	2.13483	3.21795	4.1289	4.46611	4.14698	4.68163	5.33211	4.17939	4.41673	4.5093	4.2185	2.41224	4.05565	3.84614
WOC541	5.17624	5.51305	5.16579	4.87358	4.76094	4.80518	2.59368	1.11359	1.7724	1.96721	0	1.20932	1.03532	1.417	0.94819	2.0368	1.58096	1.48282	2.13635	2.45152	1.77388	2.41151	4.64958	4.735	4.32477	4.99575	5.68153	5.05564	5.12071	3.93533	4.73172	2.77269	3.70675	4.34071
WOC566	5.11554	5.45719	5.40074	4.81813	4.70896	4.78189	3.08203	0.823167	1.6116	2.24725	1.20932	0	0.381857	0.863487	0.994576	2.33579	1.94165	2.53646	3.09732	2.84015	1.85712	2.50686	4.44767	4.69027	4.34504	4.92378	5.63546	5.07068	5.02575	3.97552	4.74663	2.55165	3.60275	4.30635
WOC568	5.03086	5.41623	5.05853	4.8667	4.63279	4.6452	3.21268	0.786462	1.61973	2.24143	1.03532	0.381857	0	0.740706	0.57226	2.28492	1.86223	2.2119	3.00167	3.04195	1.77928	2.58247	4.30308	4.73526	4.20209	4.95169	5.61173	4.85375	4.99652	3.73403	4.51248	2.44777	3.32718	4.02326
WOC571	4.74375	5.08614	4.99734	4.36803	4.3401	4.32956	3.20233	0.965993	1.21306	2.34002	1.417	0.863487	0.740706	0	1.2015	2.62943	2.19795	2.3566	3.04492	2.93974	1.31101	2.30439	4.04908	4.32159	3.89555	4.5552	5.18757	4.62143	4.5766	3.66932	4.32646	2.37807	3.43938	3.88621
WOC572	4.87833	5.08179	5.02901	4.44567	4.47201	4.40342	1.67043	0.923208	1.23169	1.55974	0.94819	0.994576	0.57226	1.2015	0	1.58937	1.92673	2.02718	1.84181	1.8521	1.35215	1.55669	4.18591	4.17403	3.99298	4.36836	4.15662	4.59863	3.92836	3.70372	3.31815	1.89061	3.66449	3.94403
WOC573	6.17145	6.47206	6.26974	5.77223	5.82913	5.56754	2.45329	2.07076	3.17959	2.08025	2.0368	2.33579	2.28492	2.62943	1.58937	0	1.15457	2.653	2.80574	3.00674	2.65189	4.16899	5.23558	5.78205	5.24838	6.06733	6.50335	5.53491	5.83594	5.63556	5.5156	2.51236	5.34471	4.8825
WOC574	6.04122	6.34289	6.11181	5.64142	5.69815	5.43678	2.4007	1.64508	2.87749	1.74697	1.58096	1.94165	1.86223	2.19795	1.92673	1.15457	0	1.80669	2.21164	2.37318	2.5685	3.69525	5.1193	5.65102	5.12889	5.93705	6.40287	5.43242	5.70581	5.16056	5.38548	2.59375	4.84874	4.90129
WOC575	4.89614	5.19734	4.7278	4.51847	4.55263	4.37312	2.62804	1.84697	2.31401	2.1575	1.48282	2.53646	2.2119	2.3566	2.02718	2.653	1.80669	0	1.30449	2.6344	2.16907	2.6804	4.41645	4.58279	3.97124	4.7928	5.20838	4.54305	4.77217	4.07774	4.33093	2.4393	4.06332	4.34856
WOC633	4.93762	5.0975	4.78894	4.77228	4.80307	4.58332	2.15493	2.47947	2.67769	2.36308	2.13635	3.09732	3.00167	3.04492	1.84181	2.80574	2.21164	1.30449	0	2.1576	2.66407	2.51783	4.7422	4.52028	4.06114	4.76831	4.84979	4.81175	4.33725	3.79524	3.98849	1.99043	4.3565	4.68486
WOC643	4.34841	4.44252	4.59271	4.14694	4.2656	4.23996	1.09646	2.76842	2.82659	2.39832	2.45152	2.84015	3.04195	2.93974	1.8521	3.00674	2.37318	2.6344	2.1576	0	3.13135	2.97703	4.70143	4.24417	4.07636	4.41333	3.90622	4.51057	4.02278	4.14011	4.04873	1.93133	4.86787	4.38116
WOC706	3.90741	4.30855	4.18278	3.45698	3.53255	3.31095	2.78509	1.46202	1.11479	2.13483	1.77388	1.85712	1.77928	1.31101	1.35215	2.65189	2.5685	2.16907	2.66407	3.13135	1.63352e-15	1.70371	3.35029	3.52436	3.08287	3.72385	4.33332	3.51755	3.58148	3.27314	3.35405	2.02746	3.07035	3.08683
WOC707	3.39103	3.43192	3.32657	3.21099	3.1347	3.225	3.17505	2.42026	1.37029	3.21795	2.41151	2.50686	2.58247	2.30439	1.55669	4.16899	3.69525	2.6804	2.51783	2.97703	1.70371	0	3.4862	2.91016	2.83007	2.98609	3.73316	4.03206	3.08334	2.22968	3.04159	1.78106	2.56492	3.76
dyzoc788	1.50975	1.94521	2.06702	1.5312	1.20273	1.54058	4.90196	4.14107	3.43689	4.1289	4.64958	4.44767	4.30308	4.04908	4.18591	5.23558	5.1193	4.41645	4.7422	4.70143	3.35029	3.4862	0	1.36493	1.1189	1.53235	1.99276	1.06364	2.02802	2.29258	2.3612	3.05412	2.26184	2.23524
OSBK31	1.36331	1.76511	1.73621	1.49598	0.88703	1.80711	4.82346	4.54391	3.25627	4.46611	4.735	4.69027	4.73526	4.32159	4.17403	5.78205	5.65102	4.58279	4.52028	4.24417	3.52436	2.91016	1.36493	0	0.888045	0.683879	2.10815	1.46151	2.06294	1.77474	2.62774	3.21154	1.98383	2.61946
OSBK33	1.16668	1.74004	1.51388	1.4074	0.967721	1.66206	4.52285	4.11548	2.86699	4.14698	4.32477	4.34504	4.20209	3.89555	3.99298	5.24838	5.12889	3.97124	4.06114	4.07636	3.08287	2.83007	1.1189	0.888045	0	0.972795	1.83151	1.29741	2.04829	1.77346	2.23892	2.71352	2.09496	2.04523
OSBK34	1.24668	1.91371	1.63354	1.59218	0.987726	1.75752	4.92636	4.77757	3.49206	4.68163	4.99575	4.92378	4.95169	4.5552	4.36836	6.06733	5.93705	4.7928	4.76831	4.41333	3.72385	2.98609	1.53235	0.683879	0.972795	0	2.09479	1.60618	1.96587	1.71761	2.4277	3.32527	2.15931	2.48455
WOC122	2.20799	2.68156	2.78501	2.52453	2.17304	2.88717	5.2483	5.39209	4.13918	5.33211	5.68153	5.63546	5.61173	5.18757	4.15662	6.50335	6.40287	5.20838	4.84979	3.90622	4.33332	3.73316	1.99276	2.10815	1.83151	2.09479	0	2.03537	1.49363	3.11047	1.68834	3.51542	3.56681	2.59332
WOC146	1.3743	2.06412	2.20463	1.64915	1.30522	1.69661	4.91383	4.67919	3.74075	4.17939	5.05564	5.07068	4.85375	4.62143	4.59863	5.53491	5.43242	4.54305	4.81175	4.51057	3.51755	4.03206	1.06364	1.46151	1.29741	1.60618	2.03537	0	1.84278	2.4472	2.4079	3.32957	2.38113	1.99067
WOC493	2.27066	2.48731	2.41658	2.01527	2.22859	2.07945	4.49969	4.63476	3.52621	4.41673	5.12071	5.02575	4.99652	4.5766	3.92836	5.83594	5.70581	4.77217	4.33725	4.02278	3.58148	3.08334	2.02802	2.06294	2.04829	1.96587	1.49363	1.84278	0	2.47942	1.56058	2.90255	2.92295	2.64524
WOC701	2.33842	2.42275	2.08811	2.49859	1.72257	2.37069	4.65562	4.05654	2.64359	4.5093	3.93533	3.97552	3.73403	3.66932	3.70372	5.63556	5.16056	4.07774	3.79524	4.14011	3.27314	2.22968	2.29258	1.77474	1.77346	1.71761	3.11047	2.4472	2.47942	0	2.93429	2.67529	1.19858	3.17731	WOC701 is not used in PCoA analysis because its the outline data of its LV is not available (cluster analysis was only performed on specimens with both LV outline and soft-part measurements).
WOC705	2.38555	2.8608	2.68505	2.6934	2.548	2.74007	4.43709	4.28525	3.34717	4.2185	4.73172	4.74663	4.51248	4.32646	3.31815	5.5156	5.38548	4.33093	3.98849	4.04873	3.35405	3.04159	2.3612	2.62774	2.23892	2.4277	1.68834	2.4079	1.56058	2.93429	0	2.7312	3.4652	2.06022	WOC705 is not used in PCoA analysis because its the outline data of its LV is not available (cluster analysis was only performed on specimens with both LV outline and soft-part measurements).
WOC176	3.71601	4.09576	3.78875	3.49096	3.3477	3.16495	3.04394	2.19611	1.95301	2.41224	2.77269	2.55165	2.44777	2.37807	1.89061	2.51236	2.59375	2.4393	1.99043	1.93133	2.02746	1.78106	3.05412	3.21154	2.71352	3.32527	3.51542	3.32957	2.90255	2.67529	2.7312	0	3.08003	3.52224
WOC547	2.62145	2.72416	2.23877	2.58323	1.89691	2.06	5.10484	3.49961	2.69414	4.05565	3.70675	3.60275	3.32718	3.43938	3.66449	5.34471	4.84874	4.06332	4.3565	4.86787	3.07035	2.56492	2.26184	1.98383	2.09496	2.15931	3.56681	2.38113	2.92295	1.19858	3.4652	3.08003	0	3.47602
WOC485	2.33773	3.18691	3.23053	2.52097	2.62486	2.72905	4.71788	3.84456	3.2257	3.84614	4.34071	4.30635	4.02326	3.88621	3.94403	4.8825	4.90129	4.34856	4.68486	4.38116	3.08683	3.76	2.23524	2.61946	2.04523	2.48455	2.59332	1.99067	2.64524	3.17731	2.06022	3.52224	3.47602	0	WOC485 is not used in PCoA analysis because its the outline data of its LV is not available (cluster analysis was only performed on specimens with both LV outline and soft-part measurements).
Dissimilarity (%) expressed as the Canberran dissimilarity index. See Zhai et al. (2017).
