# Supplementary material for: On Stenocypris (Crustacea, Ostracoda) species from Yunnan Province, southwestern China, with a description of a new species
Source: Zookeys. 2026 Jul 10;1284:271–97. doi: 10.3897/zookeys.1284.195403 (PMC13379715; doi:10.3897/zookeys.1284.195403)
Supplement: Supplementary material 4 — Forwarded normalized data for PCoA, selected from Suppl. material 3 [file zookeys-1284-271_article-195403__-s004.xlsx]

## Sheet: Readme
The sheets contain the polar coordinates of the LV outlines of the Stenocypris specimens. The outlines are standardised for equal surface area of 5000. Specimens of different species are placed in different worksheets. The worksheet 'DissiMatr' is the dissimilarity matrix calculated from the outline data.
The LV outline data of the following specimens are not available because of damage or deformation (due to poor calcification): WOC403, WOC701, WOC705 (Stenocypris hirutai), WOC485 (Stenocypris sp. 3).

## Sheet: menghaiensis
specimen	θgrid	r horizontal_area standardized (default 5000)		specimen	θgrid	r horizontal_area standardized (default 5000)		specimen	θgrid	r horizontal_area standardized (default 5000)		specimen	θgrid	r horizontal_area standardized (default 5000)		specimen	θgrid	r horizontal_area standardized (default 5000)		specimen	θgrid	r horizontal_area standardized (default 5000)
WOC477	0	58.1113		WOC483	0	58.0531		WOC570	0	57.7176		WOC602	0	57.4774		WOC696	0	58.0721		WOC714	0	57.5628
	1	57.694			1	57.7054			1	57.3697			1	57.2184			1	57.7006			1	57.2304
species and sex	2	57.1708		species and sex	2	57.3301		species and sex	2	57.0022		species and sex	2	56.9104		species and sex	2	57.2835		species and sex	2	56.7235
Stenocypris menghaiensis n. sp.	3	56.6452		Stenocypris menghaiensis n. sp.	3	56.9024		Stenocypris menghaiensis n. sp.	3	56.6175		Stenocypris menghaiensis n. sp.	3	56.5778		Stenocypris menghaiensis n. sp.	3	56.854		Stenocypris menghaiensis n. sp.	3	56.2827
female	4	56.2529		female	4	56.4556		female	4	56.1996		female	4	56.276		female	4	56.433		female	4	55.8861
RV or LV	5	55.8395		RV or LV	5	55.9715		RV or LV	5	55.7643		RV or LV	5	55.9254		RV or LV	5	55.983		RV or LV	5	55.527
LV	6	55.3689		LV	6	55.4168		LV	6	55.2686		LV	6	55.4557		LV	6	55.4347		LV	6	55.1823
	7	54.8456			7	54.7788			7	54.7423			7	54.9601			7	54.9015			7	54.6726
inter-/exterior view	8	54.2721		inter-/exterior view	8	54.2847		inter-/exterior view	8	54.1816		inter-/exterior view	8	54.453		inter-/exterior view	8	54.3285		inter-/exterior view	8	54.1223
ext	9	53.8028		ext	9	53.7078		ext	9	53.6114		ext	9	53.928		ext	9	53.7699		ext	9	53.5466
	10	53.2238			10	53.139			10	53.0384			10	53.3975			10	53.2491			10	52.9686
remarks	11	52.6192		remarks	11	52.6015		remarks	11	52.4896		remarks	11	52.8568		remarks	11	52.6465		remarks	11	52.4033
XSP-12CA + CanonEOS 5D Mark IV	12	52.0189		XSP-12CA + CanonEOS 5D Mark IV	12	51.9358		XSP-12CA + CanonEOS 5D Mark IV	12	51.9318		XSP-12CA + CanonEOS 5D Mark IV	12	52.2687		XSP-12CA + CanonEOS 5D Mark IV	12	52.0444		XSP-12CA + CanonEOS 5D Mark IV	12	51.8159
transmitted light microscope	13	51.331		transmitted light microscope	13	51.2644		transmitted light microscope	13	51.3211		transmitted light microscope	13	51.6331		transmitted light microscope	13	51.4306		transmitted light microscope	13	51.2109
	14	50.6866			14	50.5883			14	50.6863		Light setting 2	14	50.9932			14	50.7987			14	50.5989
	15	50.0568			15	49.8879			15	50.017			15	50.353			15	50.1242			15	49.9283
	16	49.2985			16	49.1924			16	49.4076			16	49.7196			16	49.432			16	49.2576
	17	48.5854			17	48.5334			17	48.8053			17	49.1054			17	48.7056			17	48.592
	18	47.9099			18	47.8775			18	48.1386			18	48.5156			18	48.0649			18	47.9527
	19	47.2449			19	47.222			19	47.4572			19	47.8769			19	47.4444			19	47.2954
	20	46.5827			20	46.5282			20	46.7603			20	47.1651			20	46.8205			20	46.6063
	21	45.9214			21	45.8294			21	46.0857			21	46.4723			21	46.1882			21	45.8731
	22	45.2961			22	45.188			22	45.484			22	45.7947			22	45.5149			22	45.1828
	23	44.6812			23	44.5626			23	44.9347			23	45.142			23	44.9081			23	44.5593
	24	44.0354			24	44.0015			24	44.3682			24	44.495			24	44.3209			24	44.0076
	25	43.4387			25	43.4282			25	43.8021			25	43.8958			25	43.7005			25	43.5279
	26	42.857			26	42.8377			26	43.2754			26	43.3221			26	43.1015			26	43.0256
	27	42.3076			27	42.3555			27	42.7672			27	42.8215			27	42.5536			27	42.5094
	28	41.7921			28	41.8934			28	42.3043			28	42.3213			28	42.0574			28	41.9971
	29	41.3599			29	41.3912			29	41.8189			29	41.8217			29	41.6169			29	41.5298
	30	40.9196			30	40.8662			30	41.301			30	41.3489			30	41.135			30	41.077
	31	40.4522			31	40.4456			31	40.7951			31	40.9091			31	40.6363			31	40.6393
	32	39.9848			32	40.0475			32	40.3684			32	40.4844			32	40.1888			32	40.2209
	33	39.5273			33	39.6146			33	39.9139			33	40.0516			33	39.7419			33	39.801
	34	39.0709			34	39.1635			34	39.4408			34	39.5972			34	39.3123			34	39.4273
	35	38.6126			35	38.7124			35	39.007			35	39.1418			35	38.892			35	39.0528
	36	38.1518			36	38.2944			36	38.6083			36	38.6848			36	38.4708			36	38.6627
	37	37.6848			37	37.877			37	38.1702			37	38.2203			37	38.0408			37	38.2505
	38	37.2141			38	37.4563			38	37.7235			38	37.7562			38	37.6108			38	37.829
	39	36.8126			39	37.024			39	37.3206			39	37.309			39	37.2028			39	37.4215
	40	36.4381			40	36.5916			40	36.9149			40	36.8619			40	36.7952			40	37.015
	41	35.9943			41	36.1922			41	36.5036			41	36.4269			41	36.3924			41	36.6014
	42	35.5415			42	35.7996			42	36.0961			42	35.9985			42	35.9921			42	36.2087
	43	35.1558			43	35.4139			43	35.7157			43	35.5765			43	35.6008			43	35.8091
	44	34.7701			44	35.0294			44	35.347			44	35.1597			44	35.2415			44	35.4006
	45	34.4262			45	34.6519			45	34.9944			45	34.7529			45	34.8823			45	35.0167
	46	34.0863			46	34.3152			46	34.6374			46	34.3613			46	34.5085			46	34.6428
	47	33.746			47	33.9786			47	34.2656			47	33.971			47	34.1338			47	34.2661
	48	33.4055			48	33.6334			48	33.9003			48	33.582			48	33.7703			48	33.8892
	49	33.1016			49	33.2838			49	33.5708			49	33.1936			49	33.43			49	33.5286
	50	32.822			50	32.946			50	33.2419			50	32.8099			50	33.0897			50	33.1657
	51	32.5426			51	32.6596			51	32.9226			51	32.4761			51	32.7535			51	32.8001
	52	32.2834			52	32.3732			52	32.6096			52	32.1424			52	32.4275			52	32.482
	53	32.0243			53	32.0926			53	32.3438			53	31.8575			53	32.1015			53	32.1787
	54	31.765			54	31.8194			54	32.0781			54	31.5885			54	31.8228			54	31.8816
	55	31.5058			55	31.5463			55	31.8177			55	31.3256			55	31.5775			55	31.5859
	56	31.2575			56	31.2907			56	31.5582			56	31.0799			56	31.3321			56	31.3075
	57	31.0326			57	31.0511			57	31.3325			57	30.8363			57	31.1119			57	31.0291
	58	30.8076			58	30.8123			58	31.123			58	30.5957			58	30.8927			58	30.7617
	59	30.5891			59	30.6221			59	30.9139			59	30.3551			59	30.6739			59	30.5089
	60	30.372			60	30.4319			60	30.7075			60	30.1144			60	30.468			60	30.2561
	61	30.1581			61	30.2271			61	30.5011			61	29.899			61	30.2622			61	30.0738
	62	29.9958			62	30.0189			62	30.3122			62	29.6841			62	30.0573			62	29.8921
	63	29.8336			63	29.813			63	30.1394			63	29.4788			63	29.8863			63	29.713
	64	29.6731			64	29.63			64	29.9666			64	29.3218			64	29.7154			64	29.534
	65	29.5218			65	29.447			65	29.7999			65	29.1647			65	29.5444			65	29.3466
	66	29.3705			66	29.264			66	29.634			66	29.0215			66	29.3735			66	29.1559
	67	29.2184			67	29.1077			67	29.4698			67	28.8908			67	29.218			67	28.9652
	68	29.0579			68	28.957			68	29.309			68	28.76			68	29.0655			68	28.7994
	69	28.8974			69	28.8064			69	29.1479			69	28.6335			69	28.9131			69	28.635
	70	28.7401			70	28.6582			70	28.9838			70	28.5088			70	28.7637			70	28.4749
	71	28.6126			71	28.5341			71	28.8197			71	28.3841			71	28.6318			71	28.3314
	72	28.4852			72	28.41			72	28.6725			72	28.2722			72	28.5			72	28.188
	73	28.3577			73	28.289			73	28.5322			73	28.1799			73	28.3682			73	28.0452
	74	28.2876			74	28.1975			74	28.4038			74	28.0877			74	28.255			74	27.9485
	75	28.2244			75	28.1059			75	28.2872			75	28.0074			75	28.1608			75	27.8518
	76	28.1583			76	28.0145			76	28.1706			76	27.9411			76	28.0667			76	27.7551
	77	28.0782			77	27.9234			77	28.0955			77	27.8747			77	27.9767			77	27.6761
	78	27.9982			78	27.8323			78	28.0256			78	27.8083			78	27.9177			78	27.6002
	79	27.9316			79	27.7445			79	27.9557			79	27.7705			79	27.8587			79	27.5243
	80	27.8929			80	27.7145			80	27.8909			80	27.7363			80	27.8043			80	27.4652
	81	27.8541			81	27.6845			81	27.8263			81	27.7021			81	27.7681			81	27.4083
	82	27.8233			82	27.6545			82	27.7623			82	27.6718			82	27.7319			82	27.3514
	83	27.7946			83	27.6248			83	27.7429			83	27.6416			83	27.6956			83	27.3066
	84	27.7659			84	27.5971			84	27.7235			84	27.6168			84	27.6666			84	27.2745
	85	27.7458			85	27.5694			85	27.7041			85	27.6132			85	27.6376			85	27.2425
	86	27.7304			86	27.5417			86	27.6892			86	27.6096			86	27.6086			86	27.2153
	87	27.715			87	27.5384			87	27.6767			87	27.606			87	27.6146			87	27.2109
	88	27.7058			88	27.5671			88	27.6648			88	27.6208			88	27.6309			88	27.2065
	89	27.7169			89	27.5958			89	27.6567			89	27.6443			89	27.6472			89	27.2022
	90	27.7279			90	27.6245			90	27.6485			90	27.6678			90	27.6665			90	27.2309
	91	27.739			91	27.6532			91	27.6415			91	27.6926			91	27.6936			91	27.2656
	92	27.7713			92	27.6838			92	27.6666			92	27.7177			92	27.7207			92	27.3002
	93	27.805			93	27.7182			93	27.6917			93	27.744			93	27.7479			93	27.3375
	94	27.8387			94	27.7526			94	27.7167			94	27.7805			94	27.7961			94	27.389
	95	27.8535			95	27.787			95	27.7445			95	27.817			95	27.8549			95	27.4404
	96	27.8662			96	27.8214			96	27.7852			96	27.8536			96	27.9138			96	27.498
	97	27.8826			97	27.8759			97	27.8259			97	27.9024			97	27.9766			97	27.5612
	98	27.9606			98	27.9467			98	27.8666			98	27.9536			98	28.0417			98	27.6243
	99	28.0386			99	28.0175			99	27.9292			99	28.0196			99	28.1069			99	27.6882
	100	28.1166			100	28.0883			100	28.0183			100	28.1167			100	28.1741			100	27.757
	101	28.1964			101	28.1939			101	28.1074			101	28.2138			101	28.2454			101	27.8258
	102	28.2774			102	28.3011			102	28.1964			102	28.3154			102	28.3167			102	27.8946
	103	28.3584			103	28.4083			103	28.2855			103	28.4178			103	28.4065			103	27.9931
	104	28.4686			104	28.5155			104	28.3838			104	28.5201			104	28.5306			104	28.1294
	105	28.6108			105	28.6256			105	28.498			105	28.6231			105	28.6548			105	28.2658
	106	28.753			106	28.7375			106	28.6121			106	28.7299			106	28.779			106	28.4021
	107	28.8946			107	28.8495			107	28.7334			107	28.8367			107	28.9316			107	28.564
	108	29.0278			108	28.9614			108	28.888			108	28.9448			108	29.0904			108	28.7269
	109	29.1609			109	29.0961			109	29.0427			109	29.0999			109	29.2493			109	28.8898
	110	29.294			110	29.2333			110	29.1974			110	29.2549			110	29.4114			110	29.0518
	111	29.4463			111	29.3705			111	29.3399			111	29.4099			111	29.5763			111	29.2121
	112	29.6019			112	29.5077			112	29.4711			112	29.5827			112	29.7413			112	29.3723
	113	29.7705			113	29.6917			113	29.6023			113	29.7853			113	29.9029			113	29.5376
	114	29.959			114	29.8783			114	29.7744			114	29.9878			114	30.0642			114	29.724
	115	30.1476			115	30.065			115	29.9597			115	30.1918			115	30.2329			115	29.9104
	116	30.3366			116	30.2379			116	30.1449			116	30.3988			116	30.4085			116	30.12
	117	30.5355			117	30.4058			117	30.3561			117	30.6058			117	30.5841			117	30.3454
	118	30.7349			118	30.5737			118	30.6133			118	30.8525			118	30.789			118	30.5949
	119	30.9736			119	30.7809			119	30.8705			119	31.1245			119	31.0055			119	30.8906
	120	31.2133			120	30.9907			120	31.1358			120	31.3966			120	31.2403			120	31.1863
	121	31.4554			121	31.2005			121	31.4062			121	31.7099			121	31.4881			121	31.4934
	122	31.6987			122	31.4368			122	31.6767			122	32.0284			122	31.7483			122	31.8043
	123	31.9686			123	31.7109			123	31.9868			123	32.3438			123	32.0258			123	32.1339
	124	32.2386			124	31.9849			124	32.3001			124	32.6395			124	32.3019			124	32.4808
	125	32.5431			125	32.2589			125	32.6165			125	32.9352			125	32.5754			125	32.8217
	126	32.872			126	32.5499			126	32.9412			126	33.2419			126	32.8619			126	33.153
	127	33.2022			127	32.8559			127	33.2658			127	33.5802			127	33.1876			127	33.4869
	128	33.5959			128	33.1619			128	33.6141			128	33.9184			128	33.5133			128	33.8387
	129	33.9896			129	33.4685			129	33.9686			129	34.2954			129	33.8598			129	34.1905
	130	34.3514			130	33.8611			130	34.3287			130	34.6737			130	34.2089			130	34.5587
	131	34.7008			131	34.2537			131	34.7262			131	35.0321			131	34.5627			131	34.9306
	132	35.0915			132	34.6463			132	35.1238			132	35.3847			132	34.9171			132	35.3335
	133	35.5112			133	35.0393			133	35.5508			133	35.7263			133	35.33			133	35.7389
	134	35.9482			134	35.4325			134	35.9915			134	36.0738			134	35.7554			134	36.1568
	135	36.4145			135	35.8257			135	36.415			135	36.5357			135	36.1694			135	36.6038
	136	36.8805			136	36.2189			136	36.8163			136	36.9773			136	36.5706			136	37.0507
	137	37.3365			137	36.6607			137	37.2895			137	37.3859			137	36.971			137	37.4656
	138	37.7925			138	37.104			138	37.8074			138	37.8027			138	37.3676			138	37.8762
	139	38.2668			139	37.5523			139	38.2523			139	38.2297			139	37.7872			139	38.306
	140	38.7583			140	38.0275			140	38.6665			140	38.6542			140	38.2561			140	38.7442
	141	39.225			141	38.5026			141	39.1081			141	39.0759			141	38.7144			141	39.2082
	142	39.6886			142	39.0376			142	39.5855			142	39.493			142	39.1529			142	39.686
	143	40.1636			143	39.5918			143	40.044			143	39.9192			143	39.6			143	40.1706
	144	40.6168			144	40.1395			144	40.5032			144	40.3961			144	40.0647			144	40.6641
	145	41.0529			145	40.6356			145	40.9742			145	40.8371			145	40.5519			145	41.1508
	146	41.544			146	41.1318			146	41.4505			146	41.2377			146	41.0424			146	41.6338
	147	42.0398			147	41.6333			147	41.928			147	41.7256			147	41.519			147	42.1009
	148	42.5232			148	42.1812			148	42.3013			148	42.2103			148	42.0165			148	42.5594
	149	42.9902			149	42.7291			149	42.7615			149	42.6596			149	42.5148			149	43.1055
	150	43.4456			150	43.2619			150	43.2408			150	43.1088			150	43.0128			150	43.6177
	151	43.9051			151	43.7461			151	43.7044			151	43.5575			151	43.4992			151	44.0667
	152	44.3667			152	44.2303			152	44.1552			152	44.0081			152	43.9799			152	44.6013
	153	44.862			153	44.7357			153	44.587			153	44.4671			153	44.4532			153	45.1335
	154	45.383			154	45.2898			154	45.0145			154	44.9149			154	44.9162			154	45.6279
	155	45.878			155	45.8404			155	45.4935			155	45.3477			155	45.3721			155	46.1299
	156	46.3643			156	46.3348			156	45.9143			156	45.836			156	45.8772			156	46.6391
	157	46.8367			157	46.8292			157	46.349			157	46.3338			157	46.3838			157	47.1336
	158	47.2892			158	47.3398			158	46.8202			158	46.8498			158	46.8978			158	47.6227
	159	47.7231			159	47.8691			159	47.3088			159	47.3972			159	47.4259			159	48.1076
	160	48.1991			160	48.4086			160	47.7786			160	47.8734			160	47.8492			160	48.59
	161	48.7437			161	49.0029			161	48.2488			161	48.3351			161	48.3351			161	49.0715
	162	49.2599			162	49.5972			162	48.7371			162	48.8944			162	48.8537			162	49.5249
	163	49.6813			163	50.1403			163	49.2239			163	49.4294			163	49.3834			163	49.9998
	164	50.1598			164	50.6592			164	49.7342			164	49.9428			164	49.9249			164	50.5124
	165	50.6612			165	51.1805			165	50.2492			165	50.4565			165	50.4116			165	50.9695
	166	51.1679			166	51.7169			166	50.7507			166	50.9905			166	50.9251			166	51.4418
	167	51.6401			167	52.2387			167	51.2901			167	51.5369			167	51.3976			167	51.9641
	168	52.1521			168	52.7292			168	51.8037			168	52.0876			168	51.8988			168	52.4609
	169	52.6894			169	53.2197			169	52.1821			169	52.6414			169	52.4089			169	52.9306
	170	53.2511			170	53.7418			170	52.6278			170	53.2016			170	52.8535			170	53.3674
	171	53.7709			171	54.2691			171	53.0909			171	53.7551			171	53.3827			171	53.7673
	172	54.2879			172	54.756			172	53.5914			172	54.3024			172	53.8917			172	54.294
	173	54.8143			173	55.2256			173	54.1026			173	54.8529			173	54.379			173	54.8547
	174	55.2771			174	55.6644			174	54.619			174	55.3443			174	54.8287			174	55.4163
	175	55.7231			175	56.1037			175	55.1453			175	55.8182			175	55.2846			175	55.8294
	176	56.1719			176	56.5883			176	55.595			176	56.2722			176	55.7572			176	56.2352
	177	56.5996			177	57.0714			177	56.0222			177	56.7297			177	56.2449			177	56.6388
	178	56.931			178	57.4673			178	56.4376			178	57.1085			178	56.6784			178	56.9937
	179	57.3062			179	57.8632			179	56.8774			179	57.4681			179	57.0787			179	57.2804
	180	57.6075			180	58.2103			180	57.3191			180	57.8334			180	57.4618			180	57.563
	181	57.9028			181	58.5316			181	57.632			181	58.0812			181	57.8284			181	57.8607
	182	58.1891			182	58.6854			182	57.933			182	58.3106			182	58.1145			182	58.1462
	183	58.4311			183	58.8108			183	58.2256			183	58.5379			183	58.4161			183	58.375
	184	58.5527			184	58.9075			184	58.3942			184	58.6201			184	58.6973			184	58.5574
	185	58.5667			185	58.986			185	58.5235			185	58.6375			185	58.8584			185	58.6275
	186	58.5545			186	59.0071			186	58.6185			186	58.6051			186	58.9797			186	58.5927
	187	58.525			187	58.9735			187	58.6274			187	58.5333			187	59.0595			187	58.5112
	188	58.4509			188	58.888			188	58.574			188	58.3737			188	59.0993			188	58.456
	189	58.2023			189	58.7562			189	58.4803			189	58.1796			189	58.9815			189	58.2849
	190	58.0184			190	58.5215			190	58.2797			190	57.9658			190	58.8492			190	58.0299
	191	57.7781			191	58.2138			191	58.0728			191	57.6657			191	58.7332			191	57.7612
	192	57.48			192	57.8727			192	57.8252			192	57.285			192	58.3851			192	57.457
	193	57.1014			193	57.4583			193	57.4327			193	56.8344			193	58.0553			193	56.9878
	194	56.6295			194	56.9898			194	57.0229			194	56.3623			194	57.6804			194	56.4736
	195	56.1868			195	56.4616			195	56.6021			195	55.8184			195	57.2157			195	55.9805
	196	55.653			196	55.8991			196	56.0857			196	55.2085			196	56.6432			196	55.4597
	197	55.0321			197	55.3014			197	55.5517			197	54.6119			197	56.0725			197	54.7922
	198	54.3378			198	54.6594			198	54.9361			198	54.0146			198	55.4502			198	54.0452
	199	53.6672			199	53.9716			199	54.2932			199	53.2819			199	54.755			199	53.4436
	200	52.9502			200	53.3085			200	53.6575			200	52.5462			200	54.0701			200	52.7136
	201	52.1678			201	52.5693			201	52.9666			201	51.7945			201	53.2643			201	52.0007
	202	51.3587			202	51.6626			202	52.25			202	51.0253			202	52.4635			202	51.2268
	203	50.4864			203	50.7739			203	51.3977			203	50.2607			203	51.6522			203	50.4133
	204	49.6695			204	49.9119			204	50.5984			204	49.4542			204	50.7818			204	49.5396
	205	48.8294			205	49.0379			205	49.8404			205	48.5921			205	49.9232			205	48.6625
	206	47.926			206	48.1582			206	48.9846			206	47.8082			206	49.075			206	47.8132
	207	47.0601			207	47.2594			207	48.1668			207	47.041			207	48.1611			207	46.925
	208	46.2381			208	46.3827			208	47.3465			208	46.2191			208	47.2474			208	46.0444
	209	45.4106			209	45.5251			209	46.477			209	45.4046			209	46.3491			209	45.2191
	210	44.5832			210	44.6787			210	45.5747			210	44.6507			210	45.4409			210	44.3859
	211	43.7924			211	43.8332			211	44.6816			211	43.8967			211	44.5528			211	43.5831
	212	43.0133			212	43.0389			212	43.8579			212	43.1204			212	43.68			212	42.8048
	213	42.2529			213	42.2681			213	43.0733			213	42.3359			213	42.8234			213	42.0089
	214	41.4721			214	41.499			214	42.2915			214	41.5519			214	41.9718			214	41.331
	215	40.6844			215	40.756			215	41.4905			215	40.8496			215	41.1514			215	40.5919
	216	40.0103			216	40.013			216	40.7713			216	40.1474			216	40.3391			216	39.8812
	217	39.3404			217	39.2853			217	40.0713			217	39.5522			217	39.5811			217	39.2415
	218	38.679			218	38.5657			218	39.311			218	38.9711			218	38.8481			218	38.5601
	219	38.0235			219	37.8561			219	38.5472			219	38.3315			219	38.1261			219	37.8965
	220	37.3733			220	37.1978			220	37.7856			220	37.6682			220	37.4666			220	37.3093
	221	36.8397			221	36.5395			221	37.1262			221	37.0226			221	36.8071			221	36.7272
	222	36.3292			222	35.9329			222	36.4769			222	36.4425			222	36.1839			222	36.1494
	223	35.7837			223	35.3652			223	35.8887			223	35.8625			223	35.5675			223	35.5648
	224	35.2242			224	34.7975			224	35.3046			224	35.3104			224	34.9704			224	34.9792
	225	34.6074			225	34.2708			225	34.741			225	34.7752			225	34.3888			225	34.4326
	226	34.0485			226	33.7467			226	34.1819			226	34.24			226	33.8321			226	33.8984
	227	33.6002			227	33.2227			227	33.6646			227	33.7746			227	33.3142			227	33.3885
	228	33.1517			228	32.7478			228	33.1723			228	33.3127			228	32.8003			228	32.8787
	229	32.7025			229	32.2731			229	32.6801			229	32.8509			229	32.2994			229	32.423
	230	32.2534			230	31.799			230	32.2074			230	32.4177			230	31.7989			230	31.9739
	231	31.8049			231	31.3652			231	31.7403			231	31.9955			231	31.3498			231	31.5285
	232	31.3617			232	30.9314			232	31.2714			232	31.5733			232	30.9007			232	31.0936
	233	30.9185			233	30.4999			233	30.801			233	31.1743			233	30.4678			233	30.6587
	234	30.5158			234	30.0869			234	30.3309			234	30.7783			234	30.0366			234	30.2361
	235	30.1447			235	29.6739			235	29.9559			235	30.3922			235	29.6227			235	29.819
	236	29.7736			236	29.2609			236	29.581			236	30.0542			236	29.2428			236	29.4227
	237	29.4024			237	28.8479			237	29.206			237	29.7161			237	28.8628			237	29.0614
	238	29.0582			238	28.488			238	28.8265			238	29.3781			238	28.4819			238	28.7001
	239	28.7151			239	28.1451			239	28.4459			239	29.0051			239	28.1005			239	28.3614
	240	28.3721			240	27.8021			240	28.0653			240	28.6308			240	27.719			240	28.0286
	241	28.0417			241	27.4833			241	27.7496			241	28.2565			241	27.3723			241	27.6958
	242	27.7234			242	27.1813			242	27.4349			242	27.9346			242	27.0366			242	27.3765
	243	27.405			243	26.8793			243	27.1202			243	27.6238			243	26.7009			243	27.0656
	244	27.108			244	26.5773			244	26.8149			244	27.3129			244	26.3811			244	26.7547
	245	26.8334			245	26.2908			245	26.5192			245	27.0208			245	26.0642			245	26.4491
	246	26.5587			246	26.0093			246	26.2235			246	26.7358			246	25.7519			246	26.153
	247	26.2859			247	25.7278			247	25.9278			247	26.4508			247	25.4443			247	25.8569
	248	26.0138			248	25.4463			248	25.6844			248	26.184			248	25.1367			248	25.6115
	249	25.7417			249	25.1699			249	25.464			249	25.9393			249	24.8633			249	25.3932
	250	25.4696			250	24.9415			250	25.2436			250	25.6947			250	24.6344			250	25.1748
	251	25.2499			251	24.7131			251	25.0233			251	25.45			251	24.4055			251	24.9573
	252	25.031			252	24.4847			252	24.8028			252	25.2212			252	24.1767			252	24.7406
	253	24.812			253	24.2563			253	24.5823			253	25.003			253	23.9449			253	24.5239
	254	24.6138			254	24.0378			254	24.3618			254	24.7848			254	23.7116			254	24.3073
	255	24.4156			255	23.8349			255	24.1413			255	24.5666			255	23.4784			255	24.0991
	256	24.2175			256	23.632			256	23.9208			256	24.3773			256	23.3034			256	23.9399
	257	24.0205			257	23.4291			257	23.7539			257	24.2052			257	23.169			257	23.7807
	258	23.8238			258	23.2617			258	23.5951			258	24.0332			258	23.0346			258	23.6214
	259	23.6272			259	23.137			259	23.4364			259	23.8612			259	22.9003			259	23.4712
	260	23.4938			260	23.0124			260	23.2776			260	23.6892			260	22.7659			260	23.3454
	261	23.4081			261	22.8877			261	23.1188			261	23.5637			261	22.6581			261	23.2196
	262	23.3224			262	22.763			262	22.9869			262	23.4473			262	22.5506			262	23.0938
	263	23.2367			263	22.682			263	22.878			263	23.3309			263	22.4431			263	22.968
	264	23.131			264	22.6146			264	22.7692			264	23.2145			264	22.3355			264	22.8921
	265	23.0249			265	22.5472			265	22.6603			265	23.1148			265	22.2533			265	22.8231
	266	22.9187			266	22.4799			266	22.5514			266	23.0515			266	22.1712			266	22.754
	267	22.8391			267	22.4136			267	22.4621			267	22.9881			267	22.0891			267	22.685
	268	22.7695			268	22.3487			268	22.4155			268	22.9248			268	22.019			268	22.6295
	269	22.6999			269	22.2837			269	22.3688			269	22.8637			269	21.9976			269	22.587
	270	22.6349			270	22.2187			270	22.3222			270	22.8311			270	21.9762			270	22.5445
	271	22.6186			271	22.1537			271	22.2755			271	22.7985			271	21.9548			271	22.5019
	272	22.6023			272	22.1048			272	22.2289			272	22.7659			272	21.9413			272	22.4694
	273	22.586			273	22.0973			273	22.2144			273	22.7333			273	21.9447			273	22.4749
	274	22.5795			274	22.0897			274	22.2039			274	22.7297			274	21.948			274	22.4803
	275	22.58			275	22.0821			275	22.1935			275	22.7355			275	21.9513			275	22.4858
	276	22.5805			276	22.0947			276	22.183			276	22.7414			276	21.9912			276	22.4995
	277	22.581			277	22.1313			277	22.1977			277	22.7473			277	22.056			277	22.5365
	278	22.6168			278	22.1678			278	22.2621			278	22.7807			278	22.1209			278	22.5735
	279	22.6642			279	22.2043			279	22.3264			279	22.8246			279	22.1871			279	22.6105
	280	22.7115			280	22.2564			280	22.3908			280	22.8685			280	22.2551			280	22.6476
	281	22.7594			281	22.3364			281	22.4551			281	22.9145			281	22.3232			281	22.7391
	282	22.8081			282	22.4164			282	22.5236			282	23.005			282	22.3913			282	22.8538
	283	22.8567			283	22.4964			283	22.6017			283	23.0955			283	22.4969			283	22.9685
	284	22.9252			284	22.6005			284	22.6798			284	23.186			284	22.6102			284	23.0832
	285	23.04			285	22.727			285	22.7578			285	23.2833			285	22.7235			285	23.2135
	286	23.1561			286	22.8535			286	22.8685			286	23.4077			286	22.8381			286	23.3771
	287	23.3086			287	22.9817			287	23.0277			287	23.532			287	22.9825			287	23.5407
	288	23.4612			288	23.1203			288	23.187			288	23.6563			288	23.1269			288	23.7042
	289	23.6154			289	23.259			289	23.3469			289	23.8005			289	23.2713			289	23.8678
	290	23.7984			290	23.3977			290	23.5176			290	24.0111			290	23.4302			290	24.0832
	291	23.9814			291	23.5496			291	23.6882			291	24.2217			291	23.63			291	24.3274
	292	24.1686			292	23.7839			292	23.8588			292	24.4323			292	23.8298			292	24.5717
	293	24.4059			293	24.0182			293	24.0934			293	24.7022			293	24.0296			293	24.8304
	294	24.6433			294	24.2525			294	24.3426			294	24.9927			294	24.276			294	25.1167
	295	24.9086			295	24.5728			295	24.5918			295	25.2831			295	24.5296			295	25.4031
	296	25.2353			296	24.9009			296	24.9284			296	25.5831			296	24.7832			296	25.7167
	297	25.562			297	25.2294			297	25.2666			297	25.8991			297	25.0537			297	26.1066
	298	25.9173			298	25.5593			298	25.6214			298	26.2152			298	25.3915			298	26.4965
	299	26.2891			299	25.8893			299	26.0102			299	26.5313			299	25.7292			299	26.8681
	300	26.6637			300	26.2193			300	26.3989			300	26.8965			300	26.1057			300	27.209
	301	27.0478			301	26.6088			301	26.7993			301	27.2767			301	26.5457			301	27.5499
	302	27.4318			302	27.0027			302	27.2			302	27.6745			302	26.9857			302	28.0008
	303	27.8909			303	27.4514			303	27.6367			303	28.1696			303	27.4485			303	28.4622
	304	28.3565			304	28.0307			304	28.0887			304	28.6647			304	27.9223			304	28.905
	305	28.8145			305	28.5861			305	28.5854			305	29.1824			305	28.4074			305	29.3359
	306	29.2643			306	29.0774			306	29.1028			306	29.7066			306	28.9288			306	29.7669
	307	29.7428			307	29.5687			307	29.6285			307	30.2197			307	29.4556			307	30.2664
	308	30.2825			308	30.1038			308	30.1666			308	30.7256			308	29.9937			308	30.774
	309	30.8225			309	30.6484			309	30.7028			309	31.2497			309	30.5696			309	31.2838
	310	31.3626			310	31.1834			310	31.2285			310	31.8183			310	31.1501			310	31.804
	311	31.8838			311	31.696			311	31.7523			311	32.3795			311	31.6623			311	32.3242
	312	32.4012			312	32.2081			312	32.2534			312	32.9152			312	32.204			312	32.8077
	313	32.9459			313	32.7041			313	32.7545			313	33.4454			313	32.8203			313	33.2854
	314	33.4968			314	33.2			314	33.246			314	33.9701			314	33.3811			314	33.7893
	315	34.0392			315	33.7493			315	33.7542			315	34.5147			315	33.9015			315	34.3251
	316	34.5771			316	34.3088			316	34.2988			316	35.0987			316	34.4117			316	34.861
	317	35.1407			317	34.8537			317	34.8393			317	35.6773			317	34.9149			317	35.4812
	318	35.7301			318	35.3881			318	35.377			318	36.2436			318	35.4867			318	36.1089
	319	36.3656			319	36.0603			319	36.0095			319	36.81			319	36.1804			319	36.7984
	320	37.042			320	36.8512			320	36.6791			320	37.5149			320	36.8733			320	37.4878
	321	37.7613			321	37.5789			321	37.3867			321	38.2308			321	37.57			321	38.2434
	322	38.5207			322	38.2653			322	38.1487			322	38.9511			322	38.2835			322	39.0421
	323	39.3426			323	39.077			323	38.9695			323	39.6772			323	39.0225			323	39.8744
	324	40.0769			324	39.9951			324	39.8715			324	40.4594			324	39.801			324	40.7552
	325	41.011			325	41.0072			325	40.7835			325	41.2706			325	40.6899			325	41.7523
	326	41.9976			326	42.0178			326	41.811			326	42.2011			326	41.6559			326	42.6668
	327	42.9528			327	43.0233			327	42.8998			327	43.1667			327	42.7436			327	43.5585
	328	44.0915			328	44.1946			328	44.0083			328	44.1575			328	43.7232			328	44.5103
	329	45.2272			329	45.4685			329	45.1605			329	45.2037			329	44.7686			329	45.498
	330	46.3569			330	46.5296			330	46.1875			330	46.1267			330	45.9897			330	46.5602
	331	47.491			331	47.58			331	47.2569			331	46.9882			331	47.1297			331	47.5831
	332	48.5651			332	48.6248			332	48.3419			332	47.9696			332	48.4318			332	48.5823
	333	49.4324			333	49.8201			333	49.3793			333	48.9963			333	49.5849			333	49.5528
	334	50.5535			334	51.0532			334	50.4716			334	50.066			334	50.5633			334	50.4809
	335	51.7021			335	52.1544			335	51.5732			335	50.9516			335	51.5071			335	51.402
	336	52.541			336	53.2366			336	52.428			336	51.8508			336	52.5197			336	52.3962
	337	53.2507			337	53.9054			337	53.2808			337	52.7575			337	53.4801			337	53.2615
	338	54.0023			338	54.5292			338	54.1643			338	53.3835			338	54.3434			338	54.0578
	339	54.7411			339	55.2726			339	54.8904			339	54.0819			339	55.0841			339	54.8218
	340	55.3537			340	56.0551			340	55.5635			340	54.8744			340	55.739			340	55.5512
	341	55.973			341	56.5926			341	56.1549			341	55.5269			341	56.3562			341	56.2337
	342	56.5403			342	57.1003			342	56.6513			342	56.0758			342	56.8949			342	56.7358
	343	57.0089			343	57.5418			343	57.1001			343	56.5769			343	57.3253			343	57.1922
	344	57.3951			344	57.9265			344	57.521			344	57.032			344	57.8262			344	57.6205
	345	57.8715			345	58.2559			345	57.9318			345	57.3861			345	58.323			345	57.8965
	346	58.1687			346	58.527			346	58.2306			346	57.7051			346	58.6911			346	58.1513
	347	58.4101			347	58.7882			347	58.4901			347	57.9462			347	58.8618			347	58.3655
	348	58.7356			348	59.0526			348	58.6577			348	58.1582			348	59.0371			348	58.5538
	349	58.951			349	59.2931			349	58.8873			349	58.3415			349	59.1817			349	58.7273
	350	59.0861			350	59.44			350	59.0277			350	58.4341			350	59.269			350	58.832
	351	59.1431			351	59.5305			351	59.0845			351	58.5197			351	59.3483			351	58.8747
	352	59.1381			352	59.5732			352	59.0647			352	58.5532			352	59.3778			352	58.8824
	353	59.1099			353	59.5018			353	59.0412			353	58.5867			353	59.347			353	58.8708
	354	59.0693			354	59.3775			354	58.9649			354	58.5029			354	59.285			354	58.7777
	355	59.0134			355	59.2487			355	58.8714			355	58.3957			355	59.1735			355	58.5711
	356	58.9391			356	59.1186			356	58.728			356	58.2331			356	58.9775			356	58.4077
	357	58.8546			357	58.9854			357	58.5625			357	58.0769			357	58.7676			357	58.2486
	358	58.6111			358	58.7446			358	58.3585			358	57.925			358	58.5447			358	58.0592
	359	58.3667			359	58.4185			359	58.0453			359	57.7079			359	58.3578			359	57.8698

## Sheet: hirutai
specimen	θgrid	r horizontal_area standardized (default 5000)		specimen	θgrid	r horizontal_area standardized (default 5000)		specimen	θgrid	r horizontal_area standardized (default 5000)		specimen	θgrid	r horizontal_area standardized (default 5000)		specimen	θgrid	r horizontal_area standardized (default 5000)		specimen	θgrid	r horizontal_area standardized (default 5000)		specimen	θgrid	r horizontal_area standardized (default 5000)		specimen	θgrid	r horizontal_area standardized (default 5000)		specimen	θgrid	r horizontal_area standardized (default 5000)		specimen	θgrid	r horizontal_area standardized (default 5000)		specimen	θgrid	r horizontal_area standardized (default 5000)		specimen	θgrid	r horizontal_area standardized (default 5000)		specimen	θgrid
WOC499	0	59.252		WOC506	0	60.6669		WOC537	0	59.6073		WOC541	0	60.3053		WOC566	0	59.7011		WOC568	0	59.6423		WOC571	0	59.4447		WOC572	0	59.8912		WOC573	0	60.3912		WOC574	0	60.0161		WOC575	0	60.1286		WOC633	0	60.6059		WOC643	0
	1	58.8962			1	60.2626			1	59.2509			1	59.8465			1	59.3524			1	59.2225			1	59.0835			1	59.5787			1	60.0971			1	59.6439			1	59.8575			1	60.3192			1
species and sex	2	58.5188		species and sex	2	59.8599		species and sex	2	58.8787		species and sex	2	59.4559		species and sex	2	58.9694		species and sex	2	58.7569		species and sex	2	58.6769		species and sex	2	59.2376		species and sex	2	59.782		species and sex	2	59.2529		species and sex	2	59.4803		species and sex	2	59.935		species and sex	2
Stenocypris hirutai	3	58.121		Stenocypris hirutai	3	59.4025		Stenocypris hirutai	3	58.4949		Stenocypris hirutai	3	59.0233		Stenocypris hirutai	3	58.562		Stenocypris hirutai	3	58.2984		Stenocypris hirutai	3	58.2431		Stenocypris hirutai	3	58.8488		Stenocypris hirutai	3	59.3783		Stenocypris hirutai	3	58.7944		Stenocypris hirutai	3	59.1399		Stenocypris hirutai	3	59.4546		Stenocypris hirutai	3
female	4	57.7133		female	4	58.9369		female	4	58.0793		female	4	58.532		female	4	58.0832		female	4	57.8367		female	4	57.7669		female	4	58.4418		female	4	58.9756		female	4	58.313		female	4	58.7343		female	4	59.1181		female	4
RV or LV	5	57.2983		RV or LV	5	58.4062		RV or LV	5	57.6339		RV or LV	5	58.015		RV or LV	5	57.6174		RV or LV	5	57.374		RV or LV	5	57.2835		RV or LV	5	58.0258		RV or LV	5	58.5846		RV or LV	5	57.8352		RV or LV	5	58.2906		RV or LV	5	58.716		RV or LV	5
LV	6	56.7717		LV	6	57.8153		LV	6	57.1781		LV	6	57.512		LV	6	57.1661		LV	6	56.9098		LV	6	56.7908		LV	6	57.5219		LV	6	58.0983		LV	6	57.3295		LV	6	57.8365		LV	6	58.2077		LV	6
	7	56.2307			7	57.2085			7	56.6973			7	56.9954			7	56.6711			7	56.3399			7	56.2743			7	56.9654			7	57.5533			7	56.7547			7	57.3625			7	57.6877			7
inter-/exterior view	8	55.7279		inter-/exterior view	8	56.6686		inter-/exterior view	8	56.172		inter-/exterior view	8	56.4153		inter-/exterior view	8	56.1531		inter-/exterior view	8	55.7817		inter-/exterior view	8	55.6865		inter-/exterior view	8	56.4373		inter-/exterior view	8	56.9833		inter-/exterior view	8	56.1737		inter-/exterior view	8	56.7919		inter-/exterior view	8	57.1537		inter-/exterior view	8
ext	9	55.1355		ext	9	56.0776		ext	9	55.623		ext	9	55.8332		ext	9	55.5386		ext	9	55.2205		ext	9	55.0998		ext	9	55.9102		ext	9	56.3792		ext	9	55.5678		ext	9	56.1935		ext	9	56.5763		ext	9
	10	54.5325			10	55.4682			10	55.0784			10	55.1905			10	54.9505			10	54.6445			10	54.5249			10	55.3553			10	55.7886			10	54.8897			10	55.5837			10	55.9512			10
remarks	11	53.9243		remarks	11	54.8634		remarks	11	54.5171		remarks	11	54.4836		remarks	11	54.3755		remarks	11	54.0158		remarks	11	53.9243		remarks	11	54.7941		remarks	11	55.0522		remarks	11	54.2213		remarks	11	54.9815		remarks	11	55.3555		remarks	11
XSP-12CA + CanonEOS 5D Mark IV	12	53.3207		XSP-12CA + CanonEOS 5D Mark IV	12	54.2763		XSP-12CA + CanonEOS 5D Mark IV	12	53.9207		XSP-12CA + CanonEOS 5D Mark IV	12	53.756		XSP-12CA + CanonEOS 5D Mark IV	12	53.7765		XSP-12CA + CanonEOS 5D Mark IV	12	53.3732		XSP-12CA + CanonEOS 5D Mark IV	12	53.2666		XSP-12CA + CanonEOS 5D Mark IV	12	54.2298		XSP-12CA + CanonEOS 5D Mark IV	12	54.3178		XSP-12CA + CanonEOS 5D Mark IV	12	53.4689		XSP-12CA + CanonEOS 5D Mark IV	12	54.2774		XSP-12CA + CanonEOS 5D Mark IV	12	54.7812		XSP-12CA + CanonEOS 5D Mark IV	12
transmitted light microscope	13	52.7193		transmitted light microscope	13	53.5836		transmitted light microscope	13	53.257		transmitted light microscope	13	53.0055		transmitted light microscope	13	53.1644		transmitted light microscope	13	52.7313		transmitted light microscope	13	52.573		transmitted light microscope	13	53.6443		transmitted light microscope	13	53.6906		transmitted light microscope	13	52.6645		transmitted light microscope	13	53.6026		transmitted light microscope	13	54.1562		transmitted light microscope	13
Light setting 4	14	52.1081		Light setting 4	14	52.8713		Light setting 4	14	52.5894		Light setting 4	14	52.2677		Light setting 4	14	52.534		Light setting 4	14	52.1131			14	51.9267			14	52.9967			14	52.8817			14	51.9143		Light setting 4	14	52.8708		Light setting 4	14	53.4927		Light setting 4	14
	15	51.4406			15	52.1739			15	51.9238			15	51.5222			15	51.8908			15	51.4463			15	51.2066			15	52.3416			15	52.1243			15	51.1334			15	52.1953			15	52.8462			15
	16	50.7495			16	51.4024			16	51.1843			16	50.7671			16	51.1923			16	50.6959			16	50.4181			16	51.6836			16	51.3676			16	50.2392			16	51.4761			16	52.1895			16
	17	50.0453			17	50.5927			17	50.4388			17	49.9542			17	50.4152			17	49.9777			17	49.6424			17	51.0216			17	50.5556			17	49.4415			17	50.7159			17	51.4709			17
	18	49.3234			18	49.7679			18	49.6207			18	49.107			18	49.6345			18	49.14			18	48.8001			18	50.3583			18	49.7991			18	48.6501			18	49.9404			18	50.7782			18
	19	48.5156			19	48.9489			19	48.823			19	48.2369			19	48.8454			19	48.37			19	48.0167			19	49.581			19	48.9524			19	47.7867			19	49.2335			19	49.9783			19
	20	47.7263			20	48.0171			20	48.0552			20	47.3626			20	48.0313			20	47.5653			20	47.2554			20	48.7673			20	48.005			20	46.867			20	48.4557			20	49.3135			20
	21	46.9427			21	47.1259			21	47.2871			21	46.545			21	47.1602			21	46.7239			21	46.4541			21	47.9861			21	47.1145			21	46.0067			21	47.7377			21	48.5595			21
	22	46.1256			22	46.2502			22	46.5211			22	45.7644			22	46.3974			22	45.9038			22	45.7604			22	47.2223			22	46.2557			22	45.1936			22	46.9713			22	47.8399			22
	23	45.3695			23	45.3851			23	45.807			23	44.9948			23	45.6832			23	45.1606			23	45.0624			23	46.5005			23	45.4378			23	44.4032			23	46.2368			23	47.1223			23
	24	44.6448			24	44.4565			24	45.121			24	44.3058			24	44.985			24	44.4452			24	44.3567			24	45.7977			24	44.6401			24	43.6884			24	45.4863			24	46.3816			24
	25	43.9227			25	43.593			25	44.4411			25	43.612			25	44.2875			25	43.8242			25	43.6964			25	45.1128			25	43.8806			25	42.985			25	44.7825			25	45.7286			25
	26	43.202			26	42.9514			26	43.7993			26	42.9505			26	43.6199			26	43.2784			26	43.0739			26	44.4376			26	43.2189			26	42.3039			26	44.141			26	45.0084			26
	27	42.583			27	42.4001			27	43.178			27	42.3073			27	42.9917			27	42.6581			27	42.5057			27	43.7778			27	42.5761			27	41.7106			27	43.5084			27	44.2745			27
	28	42.013			28	41.8638			28	42.6682			28	41.6875			28	42.4336			28	42.1232			28	41.9401			28	43.1339			28	41.9667			28	41.1311			28	42.871			28	43.5569			28
	29	41.4423			29	41.2477			29	42.1659			29	41.0994			29	41.8624			29	41.6056			29	41.3808			29	42.5219			29	41.3566			29	40.5527			29	42.2649			29	42.9209			29
	30	40.8485			30	40.6541			30	41.6417			30	40.5926			30	41.2876			30	41.0915			30	40.8682			30	41.9136			30	40.8063			30	40.0189			30	41.678			30	42.3229			30
	31	40.2547			31	40.1473			31	41.1175			31	40.1107			31	40.7768			31	40.5608			31	40.3713			31	41.3691			31	40.2772			31	39.4877			31	41.0978			31	41.7702			31
	32	39.7194			32	39.6351			32	40.5746			32	39.632			32	40.2661			32	40.0304			32	39.931			32	40.8246			32	39.7462			32	39.0276			32	40.5529			32	41.2885			32
	33	39.1845			33	39.1335			33	40.0315			33	39.1531			33	39.7772			33	39.5707			33	39.4906			33	40.2825			33	39.2143			33	38.5761			33	40.0609			33	40.782			33
	34	38.7011			34	38.6394			34	39.521			34	38.6714			34	39.3255			34	39.1281			34	39.0509			34	39.7419			34	38.7079			34	38.1497			34	39.6056			34	40.2542			34
	35	38.2278			35	38.152			35	39.0105			35	38.2554			35	38.8737			35	38.73			35	38.6112			35	39.2472			35	38.2509			35	37.7359			35	39.0744			35	39.7532			35
	36	37.7796			36	37.7592			36	38.5358			36	37.8156			36	38.4308			36	38.2821			36	38.1853			36	38.8082			36	37.7462			36	37.3496			36	38.6531			36	39.2588			36
	37	37.3715			37	37.2976			37	38.0742			37	37.3442			37	37.997			37	37.8439			37	37.7795			37	38.3659			37	37.2666			37	36.9921			37	38.2185			37	38.7881			37
	38	36.9633			38	36.8209			38	37.6157			38	36.9097			38	37.5699			38	37.4394			38	37.3738			38	37.91			38	36.8478			38	36.6346			38	37.7613			38	38.3189			38
	39	36.5808			39	36.3975			39	37.1672			39	36.4819			39	37.1749			39	37.0535			39	36.981			39	37.4542			39	36.4508			39	36.296			39	37.3348			39	37.8915			39
	40	36.2033			40	35.973			40	36.7187			40	36.0849			40	36.7799			40	36.693			40	36.5937			40	37.0378			40	36.0716			40	35.9616			40	36.9112			40	37.4682			40
	41	35.8267			41	35.537			41	36.2883			41	35.6914			41	36.3819			41	36.3141			41	36.2064			41	36.6261			41	35.6838			41	35.6351			41	36.4971			41	37.0473			41
	42	35.4512			42	35.108			42	35.8776			42	35.2927			42	35.974			42	35.9184			42	35.8466			42	36.2191			42	35.3036			42	35.3271			42	36.1033			42	36.6291			42
	43	35.08			43	34.6959			43	35.4669			43	34.8925			43	35.5661			43	35.524			43	35.4974			43	35.8134			43	34.9595			43	35.0191			43	35.7052			43	36.2217			43
	44	34.7332			44	34.2852			44	35.0483			44	34.5149			44	35.2075			44	35.1303			44	35.1482			44	35.4221			44	34.6154			44	34.7157			44	35.2973			44	35.8114			44
	45	34.3864			45	33.8902			45	34.6295			45	34.1394			45	34.8654			45	34.7717			45	34.8222			45	35.0413			45	34.2857			45	34.4137			45	34.8849			45	35.3783			45
	46	34.0539			46	33.4952			46	34.2232			46	33.8083			46	34.5234			46	34.4393			46	34.4966			46	34.6605			46	33.9578			46	34.1117			46	34.5398			46	34.9932			46
	47	33.7487			47	33.1131			47	33.844			47	33.4923			47	34.2007			47	34.1118			47	34.1743			47	34.3234			47	33.6507			47	33.8378			47	34.1783			47	34.6355			47
	48	33.4436			48	32.7326			48	33.4647			48	33.1437			48	33.8796			48	33.799			48	33.8895			48	33.9921			48	33.3611			48	33.5639			48	33.7912			48	34.2701			48
	49	33.1492			49	32.3863			49	33.0915			49	32.7892			49	33.5586			49	33.4913			49	33.6047			49	33.6619			49	33.0718			49	33.3102			49	33.4499			49	33.8984			49
	50	32.8786			50	32.0616			50	32.7612			50	32.4926			50	33.2547			50	33.2206			50	33.3198			50	33.3647			50	32.7869			50	33.0656			50	33.131			50	33.5402			50
	51	32.6081			51	31.8097			51	32.4309			51	32.208			51	32.9564			51	32.95			51	33.0524			51	33.0674			51	32.502			51	32.8236			51	32.7776			51	33.1977			51
	52	32.3415			52	31.5608			52	32.1081			52	31.9012			52	32.6633			52	32.6806			52	32.7874			52	32.766			52	32.2171			52	32.5909			52	32.4318			52	32.8813			52
	53	32.0774			53	31.3395			53	31.8255			53	31.5963			53	32.398			53	32.4148			53	32.5224			53	32.4586			53	31.9605			53	32.3582			53	32.1055			53	32.5823			53
	54	31.8133			54	31.118			54	31.5429			54	31.3055			54	32.1327			54	32.1489			54	32.2766			54	32.1512			54	31.7135			54	32.1338			54	31.7933			54	32.2771			54
	55	31.5977			55	30.8939			55	31.2606			55	31.0275			55	31.8677			55	31.8918			55	32.0346			55	31.8883			55	31.4677			55	31.9127			55	31.4947			55	31.9632			55
	56	31.4012			56	30.6697			56	30.9951			56	30.7647			56	31.6293			56	31.6355			56	31.7926			56	31.6447			56	31.2284			56	31.6965			56	31.2106			56	31.6641			56
	57	31.2047			57	30.4407			57	30.7296			57	30.5178			57	31.3908			57	31.382			57	31.5697			57	31.4011			57	30.9907			57	31.5075			57	30.9464			57	31.4105			57
	58	30.9984			58	30.2117			58	30.4748			58	30.2798			58	31.1528			58	31.1293			58	31.3589			58	31.1551			58	30.77			58	31.3185			58	30.6767			58	31.1569			58
	59	30.7768			59	29.9854			59	30.2346			59	30.0362			59	30.9344			59	30.887			59	31.1482			59	30.9085			59	30.5494			59	31.1231			59	30.4085			59	30.9167			59
	60	30.5553			60	29.7617			60	29.9944			60	29.7908			60	30.716			60	30.6657			60	30.9267			60	30.6755			60	30.3219			60	30.9216			60	30.1595			60	30.6765			60
	61	30.3557			61	29.541			61	29.7541			61	29.567			61	30.4976			61	30.4444			61	30.6986			61	30.4597			61	30.0905			61	30.72			61	29.9198			61	30.4329			61
	62	30.2			62	29.3229			62	29.5431			62	29.3459			62	30.2735			62	30.2514			62	30.4704			62	30.2439			62	29.884			62	30.5322			62	29.6944			62	30.1779			62
	63	30.0443			63	29.1049			63	29.3329			63	29.1482			63	30.0428			63	30.0589			63	30.2486			63	30.0338			63	29.7015			63	30.3731			63	29.4811			63	29.923			63
	64	29.8885			64	28.935			64	29.1227			64	28.9517			64	29.8122			64	29.8545			64	30.0446			64	29.8236			64	29.5252			64	30.214			64	29.2799			64	29.7114			64
	65	29.724			65	28.7695			65	28.9289			65	28.7739			65	29.5961			65	29.6403			65	29.8405			65	29.6236			65	29.3741			65	30.0455			65	29.0872			65	29.5023			65
	66	29.558			66	28.6026			66	28.7355			66	28.6023			66	29.4087			66	29.4364			66	29.64			66	29.4452			66	29.2218			66	29.8741			66	28.9085			66	29.296			66
	67	29.392			67	28.4166			67	28.5541			67	28.4419			67	29.2213			67	29.2705			67	29.4891			67	29.2668			67	29.0641			67	29.7049			67	28.725			67	29.1009			67
	68	29.2419			68	28.2307			68	28.3897			68	28.2933			68	29.0339			68	29.1045			68	29.3381			68	29.0803			68	28.9064			68	29.5644			68	28.5376			68	28.9059			68
	69	29.1077			69	28.0968			69	28.2252			69	28.1524			69	28.888			69	28.9601			69	29.1872			69	28.8867			69	28.763			69	29.424			69	28.3904			69	28.7164			69
	70	28.9735			70	27.9826			70	28.0829			70	28.0244			70	28.756			70	28.8163			70	29.0415			70	28.6931			70	28.6329			70	29.2836			70	28.2532			70	28.5354			70
	71	28.8393			71	27.8689			71	27.9437			71	27.8996			71	28.6239			71	28.6947			71	28.8957			71	28.5468			71	28.5029			71	29.1742			71	28.116			71	28.3544			71
	72	28.7432			72	27.7577			72	27.8046			72	27.7808			72	28.4919			72	28.579			72	28.75			72	28.4101			72	28.3782			72	29.0669			72	27.9788			72	28.1992			72
	73	28.6556			73	27.6465			73	27.6898			73	27.6621			73	28.3861			73	28.4664			73	28.6076			73	28.2735			73	28.2551			73	28.9597			73	27.8448			73	28.0677			73
	74	28.568			74	27.5473			74	27.5801			74	27.5434			74	28.284			74	28.3746			74	28.501			74	28.1538			74	28.1481			74	28.8653			74	27.731			74	27.9361			74
	75	28.4764			75	27.4579			75	27.4704			75	27.4668			75	28.1818			75	28.2828			75	28.3945			75	28.0481			75	28.0673			75	28.7892			75	27.6171			75	27.7964			75
	76	28.3818			76	27.3684			76	27.3751			76	27.3924			76	28.0902			76	28.1977			76	28.2879			76	27.9424			76	27.9865			76	28.7131			76	27.5119			76	27.6547			76
	77	28.2872			77	27.279			77	27.2962			77	27.3217			77	28.002			77	28.1185			77	28.1829			77	27.8391			77	27.909			77	28.635			77	27.4104			77	27.5193			77
	78	28.1939			78	27.2108			78	27.2174			78	27.2726			78	27.9138			78	28.0393			78	28.1245			78	27.7418			78	27.8334			78	28.5529			78	27.3283			78	27.4032			78
	79	28.1144			79	27.1529			79	27.1385			79	27.2235			79	27.8256			79	27.9658			79	28.0661			79	27.6445			79	27.7626			79	28.4707			79	27.2468			79	27.2871			79
	80	28.0349			80	27.0949			80	27.0752			80	27.1738			80	27.7462			80	27.9033			80	28.0077			80	27.5485			80	27.7071			80	28.3969			80	27.1825			80	27.1843			80
	81	27.9554			81	27.037			81	27.0308			81	27.1154			81	27.6815			81	27.8408			81	27.9501			81	27.4574			81	27.6515			81	28.3436			81	27.1181			81	27.0984			81
	82	27.8972			82	26.9912			82	26.9864			82	27.0569			82	27.6167			82	27.7956			82	27.8947			82	27.3664			82	27.5929			82	28.2904			82	27.0555			82	27.0124			82
	83	27.8643			83	26.9462			83	26.9421			83	26.9985			83	27.552			83	27.7554			83	27.8392			83	27.2798			83	27.5343			83	28.239			83	26.9928			83	26.9265			83
	84	27.8314			84	26.9011			84	26.9068			84	26.9836			84	27.4935			84	27.7171			84	27.7837			84	27.2117			84	27.509			84	28.2015			84	26.9532			84	26.8514			84
	85	27.7985			85	26.8561			85	26.8778			85	26.9698			85	27.4807			85	27.6869			85	27.7512			85	27.1435			85	27.4909			85	28.164			85	26.9276			85	26.7845			85
	86	27.7779			86	26.8199			86	26.8488			86	26.9559			86	27.468			86	27.6566			86	27.7279			86	27.0754			86	27.4863			86	28.1265			86	26.9015			86	26.7175			86
	87	27.7644			87	26.7899			87	26.8285			87	26.9481			87	27.4552			87	27.6272			87	27.7045			87	27.0259			87	27.4878			87	28.0978			87	26.8749			87	26.6506			87
	88	27.7509			88	26.7599			88	26.828			88	26.9424			88	27.4425			88	27.6004			88	27.6812			88	26.9941			88	27.4899			88	28.0729			88	26.854			88	26.6249			88
	89	27.7372			89	26.7298			89	26.8275			89	26.9367			89	27.4357			89	27.5736			89	27.7046			89	26.9623			89	27.4958			89	28.0479			89	26.8678			89	26.6017			89
	90	27.7224			90	26.7199			90	26.827			90	26.9557			90	27.4333			90	27.5687			90	27.7281			90	26.9304			90	27.5018			90	28.0367			90	26.8816			90	26.5786			90
	91	27.7076			91	26.7213			91	26.8448			91	26.9909			91	27.4309			91	27.5996			91	27.7516			91	26.8986			91	27.5075			91	28.0488			91	26.9091			91	26.5598			91
	92	27.6928			92	26.7226			92	26.8728			92	27.026			92	27.4285			92	27.6305			92	27.7757			92	26.8901			92	27.5131			92	28.0609			92	26.9413			92	26.5649			92
	93	27.6974			93	26.7329			93	26.9008			93	27.0662			93	27.4329			93	27.6496			93	27.8078			93	26.8881			93	27.5186			93	28.073			93	26.9633			93	26.5701			93
	94	27.744			94	26.758			94	26.9324			94	27.1083			94	27.4592			94	27.6653			94	27.8399			94	26.8862			94	27.5436			94	28.0904			94	26.9737			94	26.5752			94
	95	27.7907			95	26.7831			95	26.9708			95	27.1505			95	27.4854			95	27.6815			95	27.872			95	26.8843			95	27.5697			95	28.1112			95	26.9912			95	26.5813			95
	96	27.8374			96	26.8145			96	27.0092			96	27.2065			96	27.5116			96	27.7204			96	27.9053			96	26.9072			96	27.5976			96	28.132			96	27.0451			96	26.5873			96
	97	27.8846			97	26.8669			97	27.0507			97	27.2677			97	27.5379			97	27.7593			97	27.9554			97	26.9539			97	27.6273			97	28.1547			97	27.0989			97	26.6352			97
	98	27.9328			98	26.9192			98	27.1339			98	27.332			98	27.5836			98	27.8081			98	28.0055			98	27.0006			98	27.6569			98	28.1826			98	27.1675			98	26.6998			98
	99	27.981			99	26.9716			99	27.2171			99	27.4223			99	27.6388			99	27.8809			99	28.0556			99	27.0474			99	27.6952			99	28.2105			99	27.2423			99	26.7645			99
	100	28.0379			100	27.0313			100	27.3004			100	27.5125			100	27.694			100	27.9538			100	28.1095			100	27.1033			100	27.7339			100	28.2408			100	27.317			100	26.8216			100
	101	28.1163			101	27.1008			101	27.3947			101	27.603			101	27.7491			101	28.0231			101	28.1734			101	27.1813			101	27.7824			101	28.2884			101	27.3909			101	26.8731			101
	102	28.1946			102	27.1703			102	27.491			102	27.6947			102	27.8165			102	28.0827			102	28.2372			102	27.2592			102	27.833			102	28.3359			102	27.4649			102	26.9246			102
	103	28.273			103	27.2501			103	27.5872			103	27.7863			103	27.8919			103	28.1423			103	28.301			103	27.3372			103	27.8936			103	28.3861			103	27.552			103	26.9761			103
	104	28.3702			104	27.3649			104	27.6875			104	27.8891			104	27.9673			104	28.2119			104	28.3712			104	27.4151			104	27.9788			104	28.4471			104	27.6401			104	27.0805			104
	105	28.4822			105	27.4797			105	27.7926			105	28.002			105	28.0462			105	28.3026			105	28.4668			105	27.5237			105	28.064			105	28.5081			105	27.7514			105	27.1884			105
	106	28.5942			106	27.5961			106	27.8977			106	28.1151			106	28.1493			106	28.3933			106	28.5624			106	27.6479			106	28.1569			106	28.5729			106	27.8682			106	27.2963			106
	107	28.7067			107	27.7232			107	28.0221			107	28.2633			107	28.2525			107	28.4945			107	28.6581			107	27.772			107	28.2606			107	28.6566			107	27.9938			107	27.4031			107
	108	28.834			108	27.8503			108	28.1702			108	28.4114			108	28.3556			108	28.599			108	28.7537			108	27.8962			108	28.3644			108	28.7403			108	28.1303			108	27.5097			108
	109	28.9613			109	27.9774			109	28.3184			109	28.5464			109	28.4924			109	28.7038			109	28.886			109	28.0596			109	28.4697			109	28.8338			109	28.2707			109	27.6164			109
	110	29.0887			110	28.113			110	28.4665			110	28.6812			110	28.6363			110	28.8399			110	29.0228			110	28.2429			110	28.5791			110	28.953			110	28.4248			110	27.7363			110
	111	29.241			111	28.2561			111	28.6459			111	28.816			111	28.7801			111	28.976			111	29.1596			111	28.4261			111	28.6884			111	29.0728			111	28.579			111	27.865			111
	112	29.4			112	28.3992			112	28.8484			112	28.9971			112	28.9239			112	29.1126			112	29.2963			112	28.6094			112	28.7978			112	29.2032			112	28.7463			112	27.9937			112
	113	29.559			113	28.5633			113	29.0509			113	29.1786			113	29.0809			113	29.2513			113	29.4526			113	28.7908			113	28.9465			113	29.3336			113	28.9226			113	28.1357			113
	114	29.749			114	28.746			114	29.2557			114	29.3661			114	29.2392			114	29.39			114	29.616			114	28.9715			114	29.0968			114	29.4694			114	29.0989			114	28.2784			114
	115	29.9492			115	28.9288			115	29.4781			115	29.5736			115	29.3976			115	29.5427			115	29.7794			115	29.1521			115	29.2471			115	29.6077			115	29.2878			115	28.4232			115
	116	30.1494			116	29.1207			116	29.7005			116	29.7811			116	29.5756			116	29.7069			116	29.9613			116	29.3287			116	29.4162			116	29.7461			116	29.4829			116	28.6042			116
	117	30.35			117	29.3241			117	29.9229			117	29.9959			117	29.789			117	29.8712			117	30.1533			117	29.4941			117	29.5863			117	29.9213			117	29.6852			117	28.7852			117
	118	30.553			118	29.5275			118	30.1819			118	30.2467			118	30.0025			118	30.0354			118	30.3454			118	29.6595			118	29.7685			118	30.0999			118	29.9234			118	29.0044			118
	119	30.756			119	29.7762			119	30.4425			119	30.4975			119	30.2159			119	30.2608			119	30.5521			119	29.8249			119	29.9812			119	30.2782			119	30.1617			119	29.2386			119
	120	30.959			120	30.0406			120	30.7029			120	30.7613			120	30.4428			120	30.4861			120	30.7832			120	30.0514			120	30.1938			120	30.4515			120	30.414			120	29.4687			120
	121	31.1954			121	30.3051			121	30.961			121	31.0328			121	30.6778			121	30.7114			121	31.0144			121	30.2913			121	30.3977			121	30.6248			121	30.6671			121	29.6859			121
	122	31.4362			122	30.5686			122	31.2191			122	31.3178			122	30.9129			122	30.9364			122	31.2554			122	30.5312			122	30.5918			122	30.8348			122	30.9466			122	29.9031			122
	123	31.677			123	30.8318			123	31.4796			123	31.6204			123	31.153			123	31.1619			123	31.5271			123	30.7711			123	30.7859			123	31.0836			123	31.2428			123	30.1558			123
	124	31.9377			124	31.095			124	31.7521			124	31.9231			124	31.4157			124	31.4065			124	31.7987			124	31.0242			124	31.0398			124	31.3324			124	31.5253			124	30.4104			124
	125	32.2017			125	31.4026			125	32.0246			125	32.2341			125	31.6785			125	31.6544			125	32.0704			125	31.2953			125	31.3015			125	31.5773			125	31.7994			125	30.6653			125
	126	32.4656			126	31.7297			126	32.2971			126	32.5463			126	31.9413			126	31.9143			126	32.3572			126	31.5664			126	31.5644			126	31.8209			126	32.0867			126	30.9203			126
	127	32.7445			127	32.0567			127	32.5931			127	32.8842			127	32.2242			127	32.188			127	32.6452			127	31.8375			127	31.8313			127	32.0742			127	32.3829			127	31.1852			127
	128	33.0261			128	32.397			128	32.8891			128	33.251			128	32.5215			128	32.5043			128	32.9332			128	32.121			128	32.0982			128	32.3296			128	32.697			128	31.4717			128
	129	33.3077			129	32.738			129	33.2014			129	33.6208			129	32.8187			129	32.8205			129	33.2285			129	32.4171			129	32.3863			129	32.6129			129	33.0065			129	31.7582			129
	130	33.6216			130	33.0802			130	33.5418			130	33.9957			130	33.1293			130	33.1108			130	33.5242			130	32.7132			130	32.6804			130	32.9188			130	33.3011			130	32.0449			130
	131	33.9614			131	33.4343			131	33.8837			131	34.361			131	33.4598			131	33.4083			131	33.822			131	33.0093			131	32.9768			131	33.2248			131	33.6233			131	32.3317			131
	132	34.3012			132	33.7884			132	34.2322			132	34.7202			132	33.7904			132	33.7387			132	34.1271			132	33.3268			132	33.2805			132	33.541			132	33.9645			132	32.6651			132
	133	34.6412			133	34.1679			133	34.5825			133	35.089			133	34.1251			133	34.069			133	34.4322			133	33.6746			133	33.5859			133	33.8571			133	34.2868			133	33.0086			133
	134	34.9817			134	34.5784			134	34.9584			134	35.4627			134	34.5059			134	34.4493			134	34.7667			134	34.0224			134	33.9248			134	34.1764			134	34.6068			134	33.3258			134
	135	35.3223			135	34.9898			135	35.3343			135	35.8128			135	34.8866			135	34.8341			135	35.1357			135	34.3704			135	34.2637			135	34.4981			135	34.938			135	33.6289			135
	136	35.6988			136	35.4071			136	35.7213			136	36.152			136	35.2675			136	35.2248			136	35.5085			136	34.7321			136	34.6373			136	34.8234			136	35.299			136	33.9518			136
	137	36.0924			137	35.8246			137	36.1183			137	36.5081			137	35.653			137	35.624			137	35.8885			137	35.0937			137	35.0131			137	35.2005			137	35.6721			137	34.2831			137
	138	36.4831			138	36.2435			138	36.5152			138	36.8717			138	36.0386			138	36.024			138	36.2684			138	35.4554			138	35.3682			138	35.5776			138	36.046			138	34.627			138
	139	36.8525			139	36.6623			139	36.926			139	37.2711			139	36.4241			139	36.4245			139	36.6566			139	35.8468			139	35.721			139	35.9412			139	36.4182			139	34.9795			139
	140	37.2219			140	37.1038			140	37.3465			140	37.6357			140	36.8146			140	36.8312			140	37.046			140	36.2471			140	36.065			140	36.3014			140	36.8153			140	35.3637			140
	141	37.6443			141	37.5493			141	37.7669			141	37.9697			141	37.2085			141	37.2422			141	37.4352			141	36.658			141	36.4091			141	36.6562			141	37.2204			141	35.7514			141
	142	38.0847			142	37.9913			142	38.1777			142	38.3162			142	37.6031			142	37.6525			142	37.8243			142	37.1014			142	36.8424			142	37.0088			142	37.6136			142	36.1382			142
	143	38.5002			143	38.4525			143	38.5834			143	38.6726			143	37.9984			143	38.0624			143	38.2134			143	37.5461			143	37.2741			143	37.3888			143	37.9929			143	36.5244			143
	144	38.8638			144	38.9502			144	38.9809			144	39.0425			144	38.4051			144	38.4838			144	38.6212			144	38.0072			144	37.6637			144	37.7701			144	38.3713			144	36.9295			144
	145	39.2332			145	39.39			145	39.3577			145	39.4211			145	38.8311			145	38.9148			145	39.0348			145	38.4683			145	38.078			145	38.179			145	38.7908			145	37.3458			145
	146	39.6193			146	39.8262			146	39.7431			146	39.8048			146	39.2529			146	39.3626			146	39.4271			146	38.9045			146	38.5161			146	38.5916			146	39.2108			146	37.7981			146
	147	40.0055			147	40.2281			147	40.1833			147	40.1964			147	39.6638			147	39.8418			147	39.7983			147	39.3393			147	38.9683			147	39.0178			147	39.6314			147	38.2527			147
	148	40.4358			148	40.6518			148	40.6236			148	40.5917			148	40.1333			148	40.3126			148	40.1838			148	39.8063			148	39.4525			148	39.4626			148	40.0534			148	38.7098			148
	149	40.8661			149	41.1077			149	41.0733			149	41.0197			149	40.6123			149	40.7596			149	40.5982			149	40.2807			149	39.9499			149	39.9088			149	40.4775			149	39.1882			149
	150	41.3049			150	41.5488			150	41.5346			150	41.4599			150	41.0578			150	41.1915			150	41.0135			150	40.7466			150	40.4303			150	40.3594			150	40.9024			150	39.6732			150
	151	41.7475			151	42.0271			151	42.001			151	41.917			151	41.5073			151	41.5871			151	41.4784			151	41.2049			151	40.944			151	40.8381			151	41.3268			151	40.2151			151
	152	42.2166			152	42.5455			152	42.4717			152	42.3994			152	41.9608			152	42.0077			152	41.9432			152	41.6777			152	41.4597			152	41.3374			152	41.7998			152	40.708			152
	153	42.7414			153	43.089			153	42.9308			153	42.8726			153	42.4381			153	42.5126			153	42.3865			153	42.1656			153	41.9683			153	41.8348			153	42.2596			153	41.1696			153
	154	43.24			154	43.6519			154	43.374			154	43.3251			154	42.9287			154	43.0137			154	42.8159			154	42.658			154	42.4978			154	42.3318			154	42.7129			154	41.6672			154
	155	43.7176			155	44.2101			155	43.8173			155	43.8058			155	43.4323			155	43.5049			155	43.258			155	43.1589			155	43.0889			155	42.9426			155	43.1823			155	42.1741			155
	156	44.2307			156	44.7875			156	44.3461			156	44.3268			156	43.9407			156	44.0222			156	43.7586			156	43.6626			156	43.673			156	43.5594			156	43.6768			156	42.6938			156
	157	44.7752			157	45.4126			157	44.8862			157	44.9137			157	44.4506			157	44.5609			157	44.2618			157	44.2476			157	44.2903			157	44.1774			157	44.1772			157	43.268			157
	158	45.3559			158	46.0168			158	45.4354			158	45.453			158	44.9874			158	45.1363			158	44.7747			158	44.8326			158	44.9553			158	44.8457			158	44.6968			158	43.8513			158
	159	45.9642			159	46.5998			159	45.9931			159	45.9962			159	45.5472			159	45.7304			159	45.2941			159	45.4094			159	45.6509			159	45.508			159	45.2422			159	44.4169			159
	160	46.5639			160	47.2048			160	46.5637			160	46.58			160	46.1186			160	46.3527			160	45.8217			160	45.9811			160	46.2969			160	46.1805			160	45.761			160	44.967			160
	161	47.1593			161	47.847			161	47.151			161	47.2172			161	46.6928			161	46.9335			161	46.3492			161	46.589			161	47.0746			161	46.8734			161	46.3197			161	45.593			161
	162	47.7459			162	48.4803			162	47.7329			162	47.8838			162	47.2834			162	47.5117			162	46.9634			162	47.2062			162	47.8309			162	47.5896			162	46.9126			162	46.2778			162
	163	48.3162			163	49.1166			163	48.312			163	48.5588			163	47.9088			163	48.0966			163	47.5874			163	47.8407			163	48.5314			163	48.2968			163	47.5217			163	46.9654			163
	164	48.8791			164	49.8458			164	48.9425			164	49.2257			164	48.5936			164	48.7193			164	48.2168			164	48.4964			164	49.2399			164	49.0443			164	48.1684			164	47.7091			164
	165	49.4582			165	50.5188			165	49.606			165	49.8977			165	49.2738			165	49.3703			165	48.8624			165	49.1521			165	50.0159			165	49.8479			165	48.8317			165	48.5582			165
	166	50.0712			166	51.1851			166	50.2827			166	50.6528			166	49.925			166	50.0266			166	49.5238			166	49.8771			166	50.8293			166	50.5646			166	49.5308			166	49.4553			166
	167	50.6998			167	51.8411			167	50.957			167	51.3272			167	50.5674			167	50.6622			167	50.2046			167	50.621			167	51.648			167	51.3259			167	50.1487			167	50.2849			167
	168	51.3429			168	52.4843			168	51.6681			168	52.0043			168	51.2329			168	51.3466			168	50.9062			168	51.3421			168	52.4822			168	52.1683			168	50.8974			168	51.1497			168
	169	51.9854			169	53.2227			169	52.313			169	52.7157			169	51.9536			169	52.036			169	51.6075			169	52.0574			169	53.2736			169	52.9536			169	51.5811			169	51.9694			169
	170	52.6308			170	53.9705			170	52.9445			170	53.4454			170	52.717			170	52.7217			170	52.2797			170	52.7431			170	54.028			170	53.6967			170	52.3131			170	52.8954			170
	171	53.2895			171	54.6913			171	53.6377			171	54.1815			171	53.4288			171	53.3957			171	52.9808			171	53.4601			171	54.802			171	54.419			171	53.0486			171	53.7518			171
	172	53.9604			172	55.3887			172	54.3023			172	54.923			172	54.0841			172	54.062			172	53.6867			172	54.2007			172	55.5833			172	55.1556			172	53.7633			172	54.6376			172
	173	54.6518			173	56.1314			173	54.971			173	55.6201			173	54.7134			173	54.6994			173	54.3581			173	54.9419			173	56.3436			173	55.9246			173	54.4864			173	55.5161			173
	174	55.3301			174	56.8838			174	55.6546			174	56.2681			174	55.3147			174	55.3117			174	54.9977			174	55.6615			174	57.1122			174	56.5814			174	55.2635			174	56.5471			174
	175	55.9921			175	57.6088			175	56.3581			175	56.9156			175	55.9777			175	55.9586			175	55.6335			175	56.3495			175	57.7438			175	57.2162			175	56.0451			175	57.4487			175
	176	56.6474			176	58.3393			176	56.9409			176	57.5759			176	56.6422			176	56.5663			176	56.2772			176	57.0429			176	58.3851			176	57.8766			176	56.8119			176	58.3824			176
	177	57.3082			177	59.0729			177	57.5414			177	58.1874			177	57.2981			177	57.1672			177	56.9754			177	57.7391			177	58.9602			177	58.5099			177	57.6304			177	59.208			177
	178	57.9666			178	59.7125			178	58.1678			178	58.7411			178	57.9299			178	57.7887			178	57.6508			178	58.4077			178	59.5186			178	59.0837			178	58.4141			178	60.0652			178
	179	58.5543			179	60.2381			179	58.7282			179	59.2449			179	58.5544			179	58.4155			179	58.3064			179	59.0574			179	60.0158			179	59.5969			179	59.2064			179	60.8624			179
	180	59.1009			180	60.7612			180	59.3677			180	59.707			180	59.1855			180	59.0063			180	58.9804			180	59.6623			180	60.4239			180	60.1115			180	59.9402			180	61.5942			180
	181	59.5731			181	61.2042			181	59.8831			181	60.1652			181	59.745			181	59.5744			181	59.5997			181	60.2427			181	60.8324			181	60.5548			181	60.6212			181	62.2743			181
	182	59.9508			182	61.5715			182	60.347			182	60.603			182	60.2803			182	60.1292			182	60.1777			182	60.7692			182	61.205			182	60.9734			182	61.2322			182	62.8214			182
	183	60.2522			183	61.9449			183	60.7952			183	60.9438			183	60.7089			183	60.6596			183	60.719			183	61.2073			183	61.5161			183	61.3913			183	61.8437			183	63.3243			183
	184	60.5015			184	62.258			184	61.1721			184	61.2712			184	61.1196			184	61.1382			184	61.2126			184	61.5961			184	61.7161			184	61.7796			184	62.276			184	63.7695			184
	185	60.6881			185	62.5105			185	61.5008			185	61.5555			185	61.4629			185	61.492			185	61.5482			185	61.9146			185	61.9199			185	62.068			185	62.6656			185	64.1322			185
	186	60.8433			186	62.7022			186	61.7951			186	61.7956			186	61.6938			186	61.7755			186	61.8351			186	62.1686			186	62.056			186	62.2417			186	62.9593			186	64.4346			186
	187	60.9518			187	62.7809			187	62.0046			187	61.9721			187	61.9439			187	62.0171			187	62.0936			187	62.3454			187	62.1186			187	62.4109			187	63.1661			187	64.6099			187
	188	60.9815			188	62.7292			188	62.1263			188	62.131			188	62.1035			188	62.1688			188	62.2907			188	62.4466			188	62.1268			188	62.5007			188	63.33			188	64.6846			188
	189	60.972			189	62.614			189	62.1509			189	62.1981			189	62.2368			189	62.2727			189	62.403			189	62.5209			189	62.0507			189	62.5398			189	63.371			189	64.5795			189
	190	60.9342			190	62.4419			190	62.1355			190	62.1602			190	62.2422			190	62.3928			190	62.4421			190	62.5413			190	61.9406			190	62.4392			190	63.3042			190	64.367			190
	191	60.8526			191	62.1672			191	62.0238			191	62.0526			191	62.1453			191	62.3015			191	62.3757			191	62.4703			191	61.8162			191	62.2544			191	63.1707			191	64.0138			191
	192	60.7175			192	61.8595			192	61.8553			192	61.883			192	61.9886			192	62.1647			192	62.2245			192	62.2118			192	61.6129			192	62.0147			192	62.9776			192	63.6027			192
	193	60.4214			193	61.3771			193	61.6428			193	61.6387			193	61.7326			193	61.9381			193	61.9964			193	61.9229			193	61.2517			193	61.7048			193	62.6195			193	62.9716			193
	194	60.0871			194	60.8516			194	61.3578			194	61.31			194	61.4448			194	61.6483			194	61.6791			194	61.5087			194	60.8482			194	61.2568			194	62.1338			194	62.3227			194
	195	59.6759			195	60.2237			195	60.9998			195	60.8347			195	60.9647			195	61.2147			195	61.2588			195	61.0167			195	60.4749			195	60.7724			195	61.5287			195	61.6281			195
	196	59.1476			196	59.4992			196	60.4809			196	60.2684			196	60.5203			196	60.7387			196	60.7348			196	60.4556			196	59.8241			196	60.2073			196	60.8446			196	60.8959			196
	197	58.6135			197	58.7124			197	59.8804			197	59.5726			197	59.8468			197	60.1756			197	60.0838			197	59.7488			197	59.1818			197	59.5398			197	60.0401			197	60.006			197
	198	57.89			198	57.7981			198	59.2368			198	58.8026			198	59.136			198	59.4299			198	59.2922			198	58.979			198	58.4574			198	58.7936			198	59.128			198	59.0413			198
	199	57.1596			199	56.8162			199	58.3489			199	57.9291			199	58.3107			199	58.6004			199	58.4656			199	58.1453			199	57.5516			199	57.8865			199	58.0688			199	58.0437			199
	200	56.4296			200	55.8338			200	57.4274			200	56.9335			200	57.4683			200	57.7496			200	57.5455			200	57.1681			200	56.5266			200	56.8969			200	57.0337			200	56.9977			200
	201	55.5354			201	54.7147			201	56.3599			201	55.8478			201	56.5402			201	56.7571			201	56.6253			201	56.1527			201	55.5421			201	55.8581			201	55.6932			201	55.8895			201
	202	54.5214			202	53.647			202	55.2868			202	54.7701			202	55.4123			202	55.6119			202	55.7079			202	55.1655			202	54.5046			202	54.7405			202	54.5668			202	54.8551			202
	203	53.4908			203	52.5647			203	54.2771			203	53.5669			203	54.2981			203	54.3828			203	54.6423			203	54.0521			203	53.4744			203	53.6291			203	53.4017			203	53.5938			203
	204	52.4643			204	51.4851			204	53.1215			204	52.3932			204	53.1			204	53.096			204	53.4721			204	52.7659			204	52.3759			204	52.459			204	52.0897			204	52.3112			204
	205	51.4214			205	50.2652			205	51.9385			205	51.2389			205	51.8442			205	51.8483			205	52.1983			205	51.5543			205	51.2993			205	51.3665			205	51.0011			205	51.1542			205
	206	50.323			206	49.1986			206	50.7381			206	49.9898			206	50.7781			206	50.5717			206	51.0596			206	50.2954			206	50.1449			206	50.1751			206	49.6977			206	49.9373			206
	207	49.0817			207	48.0863			207	49.5422			207	48.5563			207	49.3585			207	49.4327			207	49.8513			207	49.1162			207	48.9531			207	49.0394			207	48.5312			207	48.6463			207
	208	47.9745			208	46.9438			208	48.1503			208	47.4637			208	48.1554			208	48.1674			208	48.5263			208	48.027			208	47.7485			208	47.7848			208	47.2478			208	47.4443			208
	209	46.7803			209	45.8204			209	46.8242			209	46.2717			209	46.9177			209	46.7953			209	47.2383			209	46.8406			209	46.5578			209	46.6688			209	46.0713			209	46.2496			209
	210	45.6389			210	44.7447			210	45.3844			210	45.0743			210	45.7165			210	45.554			210	45.9554			210	45.6525			210	45.4689			210	45.5047			210	44.8909			210	45.061			210
	211	44.5381			211	43.6727			211	44.2217			211	43.8424			211	44.4297			211	44.3527			211	44.6742			211	44.4845			211	44.3638			211	44.3213			211	43.7819			211	43.8849			211
	212	43.4302			212	42.5841			212	43.1332			212	42.7064			212	43.269			212	43.1734			212	43.4982			212	43.3691			212	43.1927			212	43.1186			212	42.6994			212	42.7408			212
	213	42.4579			213	41.6103			213	42.1082			213	41.6573			213	42.1491			213	42.068			213	42.3744			213	42.3098			213	42.1044			213	41.8807			213	41.639			213	41.6957			213
	214	41.4858			214	40.6558			214	41.0327			214	40.6403			214	41.0436			214	40.9821			214	41.2413			214	41.3195			214	41.0305			214	40.7515			214	40.6197			214	40.6219			214
	215	40.4917			215	39.7195			215	39.7561			215	39.6438			215	40.0564			215	39.894			215	40.1331			215	40.3116			215	40.0054			215	39.7201			215	39.6767			215	39.5595			215
	216	39.5472			216	38.8098			216	38.625			216	38.6768			216	39.089			216	38.8386			216	39.0668			216	39.3052			216	39.0269			216	38.7962			216	38.8703			216	38.5362			216
	217	38.6411			217	37.9133			217	37.7415			217	37.7346			217	38.1307			217	37.8981			217	38.1476			217	38.3327			217	38.0705			217	37.7979			217	37.9264			217	37.5836			217
	218	37.7667			218	37.1089			218	36.9835			218	36.8399			218	37.2611			218	36.9215			218	37.2351			218	37.4392			218	37.0591			218	36.8281			218	37.0072			218	36.675			218
	219	36.8966			219	36.3177			219	36.0442			219	35.9997			219	36.4149			219	36.0667			219	36.3811			219	36.6321			219	36.2746			219	36.0158			219	36.1758			219	35.8298			219
	220	36.0808			220	35.6428			220	35.2006			220	35.211			220	35.5973			220	35.278			220	35.5289			220	35.8039			220	35.5043			220	35.1694			220	35.4191			220	35.0573			220
	221	35.2666			221	34.9679			221	34.4699			221	34.4634			221	34.8503			221	34.5285			221	34.7881			221	34.9978			221	34.7575			221	34.2952			221	34.707			221	34.3355			221
	222	34.5795			222	34.3186			222	33.7746			222	33.7917			222	34.1517			222	33.8201			222	34.0473			222	34.2577			222	34.0653			222	33.523			222	34.0357			222	33.667			222
	223	33.9392			223	33.6718			223	33.1842			223	33.1199			223	33.5228			223	33.1618			223	33.3471			223	33.5556			223	33.4174			223	32.7701			223	33.4284			223	33.0191			223
	224	33.3174			224	33.0905			224	32.5939			224	32.448			224	32.9237			224	32.5443			224	32.6757			224	32.9244			224	32.8001			224	32.0538			224	32.8199			224	32.4055			224
	225	32.7212			225	32.5239			225	31.9821			225	31.8514			225	32.3465			225	31.9643			225	32.0042			225	32.2971			225	32.1921			225	31.4243			225	32.2093			225	31.7948			225
	226	32.125			226	31.9814			226	31.3758			226	31.2836			226	31.7767			226	31.3988			226	31.4426			226	31.6767			226	31.6229			226	30.873			226	31.6083			226	31.2143			226
	227	31.5649			227	31.4753			227	30.8955			227	30.7472			227	31.2421			227	30.8845			227	30.8871			227	31.1031			227	31.0745			227	30.3675			227	31.0183			227	30.7103			227
	228	31.0058			228	30.9692			228	30.4176			228	30.2319			228	30.7286			228	30.3798			228	30.3337			228	30.5847			228	30.5494			228	29.8691			228	30.5433			228	30.2063			228
	229	30.5297			229	30.4956			229	29.9684			229	29.7692			229	30.2181			229	29.9102			229	29.8726			229	30.0921			229	30.0476			229	29.3861			229	30.0827			229	29.7247			229
	230	30.0634			230	30.0242			230	29.5193			230	29.3148			230	29.7118			230	29.4524			230	29.4115			230	29.6496			230	29.5457			230	28.9118			230	29.6175			230	29.3157			230
	231	29.6062			231	29.5624			231	29.0833			231	28.864			231	29.2054			231	28.9961			231	28.9504			231	29.2071			231	29.1312			231	28.5283			231	29.1492			231	28.9067			231
	232	29.1663			232	29.1209			232	28.7083			232	28.4318			232	28.8229			232	28.5407			232	28.5395			232	28.8132			232	28.7227			232	28.1448			232	28.6731			232	28.5095			232
	233	28.7312			233	28.6794			233	28.3357			233	28.0182			233	28.4412			233	28.1411			233	28.1301			233	28.4535			233	28.3385			233	27.771			233	28.2772			233	28.1377			233
	234	28.344			234	28.2634			234	27.9766			234	27.6816			234	28.0595			234	27.7872			234	27.7207			234	28.0937			234	27.9701			234	27.4114			234	27.9158			234	27.7658			234
	235	27.9567			235	27.8615			235	27.6175			235	27.345			235	27.7113			235	27.4332			235	27.3573			235	27.734			235	27.6017			235	27.0517			235	27.5756			235	27.4127			235
	236	27.5904			236	27.4596			236	27.2841			236	26.9888			236	27.3646			236	27.0986			236	27.0269			236	27.4007			236	27.2695			236	26.7296			236	27.2415			236	27.0651			236
	237	27.2969			237	27.077			237	26.9763			237	26.6291			237	27.018			237	26.7686			237	26.6965			237	27.0805			237	26.9652			237	26.4259			237	26.8985			237	26.7184			237
	238	27.0033			238	26.7336			238	26.6686			238	26.3137			238	26.6904			238	26.4386			238	26.3661			238	26.7604			238	26.6609			238	26.123			238	26.555			238	26.4146			238
	239	26.7098			239	26.3902			239	26.3605			239	26.0273			239	26.3702			239	26.1169			239	26.0476			239	26.4754			239	26.3658			239	25.8294			239	26.2692			239	26.1107			239
	240	26.4216			240	26.0419			240	26.0513			240	25.7409			240	26.0501			240	25.7959			240	25.7512			240	26.2145			240	26.0767			240	25.5358			240	26.0038			240	25.8266			240
	241	26.1475			241	25.6721			241	25.7422			241	25.4755			241	25.7632			241	25.475			241	25.4549			241	25.9536			241	25.7875			241	25.2422			241	25.7384			241	25.581			241
	242	25.8733			242	25.3024			242	25.4483			242	25.2111			242	25.5131			242	25.2103			242	25.1585			242	25.6928			242	25.56			242	24.98			242	25.4787			242	25.3354			242
	243	25.5991			243	24.9326			243	25.1878			243	24.9466			243	25.2631			243	24.9607			243	24.8622			243	25.4477			243	25.3412			243	24.7453			243	25.2213			243	25.09			243
	244	25.3652			244	24.6568			244	24.9273			244	24.6984			244	25.0131			244	24.7179			244	24.6045			244	25.2095			244	25.1172			244	24.5105			244	24.9657			244	24.846			244
	245	25.1363			245	24.3858			245	24.6668			245	24.4507			245	24.7773			245	24.4945			245	24.3477			245	24.9713			245	24.8817			245	24.2758			245	24.7577			245	24.602			245
	246	24.9075			246	24.1147			246	24.3977			246	24.203			246	24.5448			246	24.2711			246	24.0909			246	24.7352			246	24.6461			246	24.0818			246	24.5497			246	24.3727			246
	247	24.6813			247	23.8616			247	24.1281			247	23.9538			247	24.3123			247	24.061			247	23.8341			247	24.5381			247	24.418			247	23.8937			247	24.3429			247	24.1814			247
	248	24.4712			248	23.6236			248	23.8585			248	23.7022			248	24.0799			248	23.8557			248	23.5859			248	24.3409			248	24.2163			248	23.7057			248	24.1391			248	23.9902			248
	249	24.261			249	23.3856			249	23.6317			249	23.4505			249	23.8635			249	23.6453			249	23.4045			249	24.1438			249	24.0147			249	23.5192			249	23.9352			249	23.7989			249
	250	24.0509			250	23.1476			250	23.4091			250	23.1988			250	23.6503			250	23.425			250	23.2231			250	23.9467			250	23.813			250	23.335			250	23.7362			250	23.6368			250
	251	23.8407			251	22.925			251	23.1866			251	22.9831			251	23.437			251	23.2047			251	23.0417			251	23.7623			251	23.6195			251	23.1508			251	23.5652			251	23.4751			251
	252	23.6564			252	22.7246			252	22.9643			252	22.7677			252	23.2238			252	23.0163			252	22.8603			252	23.5895			252	23.4377			252	22.9666			252	23.3942			252	23.3179			252
	253	23.4886			253	22.5242			253	22.7424			253	22.5523			253	23.0457			253	22.8366			253	22.6789			253	23.4168			253	23.2559			253	22.792			253	23.2232			253	23.1711			253
	254	23.3209			254	22.3238			254	22.5205			254	22.3811			254	22.8681			254	22.6569			254	22.4976			254	23.244			254	23.0802			254	22.6365			254	23.0678			254	23.0243			254
	255	23.1531			255	22.1571			255	22.2985			255	22.2163			255	22.6905			255	22.4949			255	22.3352			255	23.077			255	22.9294			255	22.4809			255	22.9153			255	22.8776			255
	256	22.9963			256	22.0126			256	22.1499			256	22.0514			256	22.513			256	22.3366			256	22.176			256	22.9499			256	22.7787			256	22.3253			256	22.7628			256	22.7502			256
	257	22.8687			257	21.8681			257	22.0094			257	21.9018			257	22.3642			257	22.1783			257	22.0169			257	22.8228			257	22.6279			257	22.1698			257	22.6354			257	22.6343			257
	258	22.7411			258	21.7237			258	21.869			258	21.7644			258	22.2336			258	22.0378			258	21.8578			258	22.6956			258	22.4809			258	22.0142			258	22.5124			258	22.5183			258
	259	22.6135			259	21.5897			259	21.7302			259	21.627			259	22.103			259	21.918			259	21.6986			259	22.5685			259	22.3346			259	21.8883			259	22.3895			259	22.4024			259
	260	22.4859			260	21.472			260	21.5979			260	21.4895			260	21.9724			260	21.7982			260	21.5395			260	22.4651			260	22.1883			260	21.7799			260	22.2697			260	22.2881			260
	261	22.3583			261	21.3543			261	21.4656			261	21.3684			261	21.8419			261	21.6912			261	21.4061			261	22.3648			261	22.0514			261	21.6716			261	22.1518			261	22.1739			261
	262	22.2597			262	21.2367			262	21.3333			262	21.2557			262	21.7188			262	21.5909			262	21.3226			262	22.2644			262	21.9488			262	21.5633			262	22.0339			262	22.0598			262
	263	22.1979			263	21.119			263	21.2042			263	21.143			263	21.6183			263	21.4906			263	21.2391			263	22.1641			263	21.8461			263	21.4549			263	21.918			263	21.9476			263
	264	22.1362			264	21.0198			264	21.1076			264	21.0458			264	21.5179			264	21.4005			264	21.1557			264	22.0637			264	21.7435			264	21.3483			264	21.8312			264	21.8411			264
	265	22.0744			265	20.925			265	21.011			265	20.981			265	21.4174			265	21.3308			265	21.0722			265	21.9846			265	21.6544			265	21.2722			265	21.7444			265	21.7346			265
	266	22.0126			266	20.8301			266	20.9144			266	20.9162			266	21.3189			266	21.2611			266	20.9887			266	21.9215			266	21.5828			266	21.1961			266	21.6576			266	21.6281			266
	267	21.9508			267	20.7352			267	20.8179			267	20.8514			267	21.2528			267	21.1937			267	20.9052			267	21.8585			267	21.5111			267	21.1201			267	21.5784			267	21.5321			267
	268	21.8929			268	20.6716			268	20.7412			268	20.8031			268	21.1868			268	21.1267			268	20.8218			268	21.7955			268	21.4395			268	21.044			268	21.5218			268	21.4721			268
	269	21.8684			269	20.6428			269	20.6763			269	20.7665			269	21.1208			269	21.0642			269	20.7383			269	21.7325			269	21.3798			269	20.9903			269	21.4653			269	21.4121			269
	270	21.8438			270	20.6139			270	20.6113			270	20.7298			270	21.0547			270	21.0391			270	20.7158			270	21.6962			270	21.3373			270	20.9507			270	21.4088			270	21.3522			270
	271	21.8192			271	20.5851			271	20.5464			271	20.6932			271	21.0176			271	21.014			271	20.7042			271	21.666			271	21.2948			271	20.911			271	21.3757			271	21.2923			271
	272	21.7947			272	20.5596			272	20.4819			272	20.6835			272	21.0024			272	20.989			272	20.6927			272	21.6358			272	21.2523			272	20.8714			272	21.3517			272	21.2325			272
	273	21.7701			273	20.5357			273	20.4767			273	20.6898			273	20.9872			273	20.9799			273	20.6812			273	21.6056			273	21.2305			273	20.8318			273	21.3277			273	21.1727			273
	274	21.7742			274	20.5118			274	20.4715			274	20.696			274	20.972			274	20.9809			274	20.6696			274	21.5755			274	21.213			274	20.8156			274	21.3036			274	21.1128			274
	275	21.7798			275	20.488			275	20.4663			275	20.7033			275	20.98			275	20.9819			275	20.6581			275	21.6024			275	21.1954			275	20.8058			275	21.2982			275	21.064			275
	276	21.7854			276	20.4847			276	20.4611			276	20.7131			276	20.9939			276	20.9829			276	20.6597			276	21.6319			276	21.1779			276	20.796			276	21.2984			276	21.0665			276
	277	21.7909			277	20.5026			277	20.4837			277	20.7228			277	21.0077			277	21.0211			277	20.7044			277	21.6614			277	21.171			277	20.7862			277	21.2985			277	21.0691			277
	278	21.8172			278	20.5206			278	20.5131			278	20.7325			278	21.0321			278	21.0607			278	20.7492			278	21.691			278	21.1731			278	20.7764			278	21.3077			278	21.0716			278
	279	21.8632			279	20.5385			279	20.5426			279	20.7538			279	21.0673			279	21.1003			279	20.7939			279	21.7205			279	21.1751			279	20.7906			279	21.3284			279	21.0741			279
	280	21.9092			280	20.563			280	20.5737			280	20.8025			280	21.1024			280	21.1398			280	20.8386			280	21.7713			280	21.1772			280	20.8329			280	21.3491			280	21.0883			280
	281	21.9553			281	20.6149			281	20.621			281	20.8513			281	21.1463			281	21.204			281	20.8834			281	21.8261			281	21.2166			281	20.8753			281	21.3697			281	21.1093			281
	282	22.0317			282	20.6667			282	20.6684			282	20.9			282	21.2227			282	21.2831			282	20.9496			282	21.8809			282	21.278			282	20.9176			282	21.4297			282	21.1304			282
	283	22.1203			283	20.7186			283	20.7157			283	20.9646			283	21.2991			283	21.3621			283	21.024			283	21.9357			283	21.3395			283	20.975			283	21.5149			283	21.1514			283
	284	22.2089			284	20.7838			284	20.7964			284	21.0539			284	21.3755			284	21.4411			284	21.0984			284	21.9904			284	21.4025			284	21.0461			284	21.6001			284	21.228			284
	285	22.3012			285	20.8836			285	20.8814			285	21.1431			285	21.4873			285	21.5409			285	21.1729			285	22.0661			285	21.4792			285	21.1172			285	21.6853			285	21.3047			285
	286	22.3962			286	20.9834			286	20.9664			286	21.2324			286	21.6033			286	21.6565			286	21.2833			286	22.1529			286	21.5558			286	21.1884			286	21.7873			286	21.3814			286
	287	22.4911			287	21.0832			287	21.0882			287	21.3394			287	21.7194			287	21.7721			287	21.3994			287	22.2398			287	21.6408			287	21.2844			287	21.8928			287	21.4581			287
	288	22.5903			288	21.1869			288	21.2129			288	21.4566			288	21.8354			288	21.8876			288	21.5154			288	22.3267			288	21.7732			288	21.4023			288	21.9983			288	21.543			288
	289	22.73			289	21.3178			289	21.3598			289	21.5738			289	21.9734			289	22.0111			289	21.6382			289	22.4135			289	21.9055			289	21.5203			289	22.1198			289	21.6309			289
	290	22.8697			290	21.4487			290	21.5277			290	21.7216			290	22.1187			290	22.1563			290	21.7918			290	22.5644			290	22.0468			290	21.6445			290	22.251			290	21.7188			290
	291	23.0093			291	21.5796			291	21.6957			291	21.87			291	22.2639			291	22.3016			291	21.9454			291	22.7223			291	22.1978			291	21.7859			291	22.3822			291	21.8226			291
	292	23.1934			292	21.7546			292	21.8642			292	22.0185			292	22.4114			292	22.4513			292	22.1114			292	22.8803			292	22.3488			292	21.9273			292	22.5133			292	21.9661			292
	293	23.4035			293	21.9312			293	22.0329			293	22.2057			293	22.6004			293	22.618			293	22.2942			293	23.0398			293	22.4998			293	22.0898			293	22.6799			293	22.1095			293
	294	23.6136			294	22.1082			294	22.2233			294	22.3971			294	22.7895			294	22.7847			294	22.4769			294	23.2213			294	22.6929			294	22.3162			294	22.8594			294	22.2598			294
	295	23.8079			295	22.3304			295	22.4413			295	22.5978			295	22.9785			295	22.9514			295	22.6747			295	23.4027			295	22.8938			295	22.5427			295	23.0389			295	22.4483			295
	296	23.9891			296	22.5526			296	22.6661			296	22.8132			296	23.1676			296	23.1526			296	22.8916			296	23.5842			296	23.0948			296	22.7685			296	23.2407			296	22.6368			296
	297	24.1704			297	22.7939			297	22.9613			297	23.0342			297	23.4214			297	23.3656			297	23.1085			297	23.7758			297	23.3211			297	22.9942			297	23.4439			297	22.8252			297
	298	24.4184			298	23.0477			298	23.2565			298	23.3081			298	23.6773			298	23.5785			298	23.3476			298	24.0318			298	23.5957			298	23.22			298	23.6731			298	23.0804			298
	299	24.7129			299	23.3082			299	23.5748			299	23.582			299	23.938			299	23.8446			299	23.6434			299	24.2877			299	23.8702			299	23.4818			299	23.9321			299	23.3365			299
	300	25.0073			300	23.6237			300	23.9071			300	23.8746			300	24.2828			300	24.1278			300	23.9392			300	24.5437			300	24.1516			300	23.7874			300	24.1911			300	23.5927			300
	301	25.3334			301	23.9392			301	24.2529			301	24.1825			301	24.6276			301	24.4109			301	24.2839			301	24.8398			301	24.4497			301	24.093			301	24.4806			301	23.9074			301
	302	25.6999			302	24.2831			302	24.6284			302	24.5025			302	24.9789			302	24.7441			302	24.6446			302	25.1444			302	24.7478			302	24.4183			302	24.7779			302	24.2292			302
	303	26.0664			303	24.6379			303	25.0227			303	24.8448			303	25.3467			303	25.1479			303	25.0203			303	25.449			303	25.0599			303	24.7734			303	25.0886			303	24.5656			303
	304	26.4521			304	25.0228			304	25.472			304	25.1956			304	25.7145			304	25.5516			304	25.4231			304	25.7991			304	25.4273			304	25.1284			304	25.5021			304	24.9438			304
	305	26.8515			305	25.4536			305	25.923			305	25.5689			305	26.1273			305	25.968			305	25.8258			305	26.2075			305	25.7947			305	25.5276			305	25.9155			305	25.3355			305
	306	27.2547			306	25.8853			306	26.3781			306	26.0539			306	26.5769			306	26.413			306	26.2914			306	26.616			306	26.1972			306	25.9908			306	26.3227			306	25.7949			306
	307	27.6989			307	26.3226			307	26.8696			307	26.566			307	27.0265			307	26.858			307	26.7595			307	27.0262			307	26.6731			307	26.4541			307	26.7284			307	26.2545			307
	308	28.1431			308	26.7865			308	27.4176			308	27.092			308	27.5377			308	27.3135			308	27.2256			308	27.5076			308	27.1491			308	26.9727			308	27.1977			308	26.7146			308
	309	28.6522			309	27.2949			309	27.9458			309	27.6628			309	28.0574			309	27.79			309	27.7205			309	27.9891			309	27.6272			309	27.498			309	27.7096			309	27.1747			309
	310	29.2076			310	27.849			310	28.472			310	28.2462			310	28.6231			310	28.2668			310	28.2359			310	28.5141			310	28.1056			310	28.0554			310	28.231			310	27.7171			310
	311	29.7533			311	28.4139			311	29.0169			311	28.817			311	29.1856			311	28.8412			311	28.7794			311	29.1123			311	28.6125			311	28.6522			311	28.7791			311	28.263			311
	312	30.2924			312	28.9853			312	29.5576			312	29.4336			312	29.7298			312	29.4155			312	29.3548			312	29.7173			312	29.1539			312	29.2557			312	29.3554			312	28.7851			312
	313	30.8414			313	29.5635			313	30.0895			313	30.0381			313	30.2795			313	29.9611			313	29.9388			313	30.329			313	29.7017			313	29.8948			313	29.9536			313	29.3073			313
	314	31.4009			314	30.1504			314	30.5818			314	30.6516			314	30.8664			314	30.5131			314	30.529			314	30.9468			314	30.2662			314	30.5338			314	30.506			314	29.8657			314
	315	31.997			315	30.7633			315	31.1036			315	31.2952			315	31.4533			315	31.1279			315	31.1261			315	31.5644			315	30.8445			315	31.2086			315	31.0411			315	30.4719			315
	316	32.5897			316	31.3865			316	31.6887			316	32.0615			316	32.0933			316	31.7436			316	31.7331			316	32.1397			316	31.4309			316	31.8892			316	31.7215			316	31.0811			316
	317	33.1799			317	32.0484			317	32.3143			317	32.7061			317	32.7518			317	32.3627			317	32.3779			317	32.734			317	32.0589			317	32.5825			317	32.3995			317	31.7054			317
	318	33.8052			318	32.7337			318	32.9549			318	33.3498			318	33.3916			318	32.9782			318	33.0493			318	33.3693			318	32.7132			318	33.2682			318	33.0522			318	32.3628			318
	319	34.4609			319	33.3965			319	33.6587			319	34.0257			319	34.0223			319	33.5896			319	33.7439			319	34.0024			319	33.4171			319	33.9476			319	33.7232			319	33.0708			319
	320	35.154			320	34.0675			320	34.3821			320	34.7995			320	34.6589			320	34.281			320	34.4468			320	34.6343			320	34.1435			320	34.6992			320	34.4144			320	33.7738			320
	321	35.8841			321	34.9014			321	35.1499			321	35.6485			321	35.3722			321	34.9964			321	35.2463			321	35.2937			321	34.8823			321	35.4851			321	35.1179			321	34.4559			321
	322	36.6609			322	35.7259			322	35.9714			322	36.4797			322	36.1036			322	35.7638			322	36.0362			322	35.9726			322	35.6719			322	36.2868			322	35.933			322	35.2023			322
	323	37.4738			323	36.6183			323	36.8427			323	37.3056			323	37.0093			323	36.6196			323	36.8939			323	36.7295			323	36.5442			323	37.1691			323	36.8223			323	36.0127			323
	324	38.3658			324	37.7104			324	37.8667			324	38.2274			324	37.9132			324	37.5105			324	37.8865			324	37.5044			324	37.4194			324	38.0906			324	37.7875			324	36.9574			324
	325	39.3078			325	38.6039			325	38.8581			325	39.2981			325	38.8135			325	38.3831			325	38.976			325	38.3245			325	38.4221			325	39.0945			325	38.7748			325	37.9589			325
	326	40.3339			326	39.785			326	39.9119			326	40.356			326	39.7749			326	39.4471			326	40.0754			326	39.2582			326	39.483			326	40.1596			326	39.8518			326	38.9528			326
	327	41.4561			327	40.8926			327	41.1433			327	41.5643			327	40.8564			327	40.6057			327	41.3457			327	40.27			327	40.5461			327	41.386			327	40.8605			327	40.1165			327
	328	42.5764			328	42.1998			328	42.3556			328	42.7173			328	42.0538			328	42.0077			328	42.7236			328	41.2204			328	41.7004			328	42.6008			328	41.9283			328	41.3261			328
	329	43.7861			329	43.5694			329	43.6085			329	43.9574			329	43.3329			329	43.4706			329	44.1322			329	42.2273			329	42.8641			329	43.9066			329	43.1682			329	42.447			329
	330	45.0783			330	44.9049			330	44.9353			330	45.3272			330	44.7561			330	44.8964			330	45.5311			330	43.3894			330	44.145			330	45.4376			330	44.3821			330	43.6238			330
	331	46.314			331	46.3238			331	46.4217			331	46.7001			331	46.183			331	46.2142			331	46.9143			331	44.6872			331	45.437			331	46.7472			331	45.7211			331	44.8562			331
	332	47.5195			332	47.7191			332	47.7906			332	47.9304			332	47.4662			332	47.6636			332	48.2341			332	45.8518			332	46.7673			332	48.0487			332	47.1591			332	46.1631			332
	333	48.7611			333	48.9807			333	49.2322			333	49.226			333	48.8215			333	49.2071			333	49.5347			333	47.1956			333	48.1065			333	49.4337			333	48.3237			333	47.5401			333
	334	49.9614			334	50.5274			334	50.7101			334	50.4777			334	50.082			334	50.6936			334	50.8329			334	48.4917			334	49.3205			334	50.6742			334	49.6115			334	48.7763			334
	335	51.0418			335	51.7661			335	52.0455			335	51.7901			335	51.243			335	51.7756			335	52.1235			335	49.7075			335	50.5858			335	51.9164			335	50.6907			335	50.1171			335
	336	52.1218			336	52.9113			336	53.427			336	52.9469			336	52.3843			336	53.0705			336	53.2667			336	50.9032			336	51.8082			336	53.1196			336	51.8089			336	51.3098			336
	337	53.2152			337	54.0351			337	54.6272			337	54.1295			337	53.4855			337	54.0921			337	54.3265			337	52.0644			337	52.9952			337	54.2272			337	52.9593			337	52.3668			337
	338	54.1069			338	55.0926			338	55.6343			338	55.1953			338	54.4348			338	54.9969			338	55.2077			338	52.9992			338	54.1743			338	55.2859			338	53.9964			338	53.4435			338
	339	55.0591			339	56.0441			339	56.5698			339	56.1759			339	55.442			339	55.9968			339	56.1938			339	54.1559			339	55.2365			339	56.2872			339	54.9366			339	54.3923			339
	340	55.9465			340	56.9484			340	57.396			340	57.0569			340	56.272			340	56.8544			340	56.9883			340	55.1753			340	56.1727			340	57.2017			340	55.8007			340	55.2698			340
	341	56.7479			341	57.7342			341	58.0823			341	57.817			341	57.0025			341	57.7466			341	57.7873			341	56.1315			341	57.013			341	57.9964			341	56.6682			341	56.2131			341
	342	57.4542			342	58.4866			342	58.631			342	58.5751			342	57.8122			342	58.4579			342	58.4299			342	57.0075			342	57.7994			342	58.7236			342	57.4469			342	57.0931			342
	343	58.087			343	59.1557			343	59.0939			343	59.102			343	58.4786			343	59.14			343	59.0075			343	57.799			343	58.5203			343	59.4535			343	58.0929			343	57.8798			343
	344	58.6726			344	59.7227			344	59.5098			344	59.6201			344	59.0548			344	59.7712			344	59.5816			344	58.4734			344	59.1754			344	59.905			344	58.6267			344	58.5837			344
	345	59.1283			345	60.2884			345	59.8918			345	60.1034			345	59.5272			345	60.2286			345	60.0814			345	59.0704			345	59.7478			345	60.2906			345	59.0949			345	59.2564			345
	346	59.5285			346	60.7735			346	60.2126			346	60.5523			346	59.894			346	60.5446			346	60.4669			346	59.6104			346	60.2242			346	60.7387			346	59.5513			346	59.7586			346
	347	59.8913			347	61.1045			347	60.4726			347	60.9057			347	60.2113			347	60.8383			347	60.7448			347	60.0604			347	60.5328			347	61.1306			347	60.004			347	60.2365			347
	348	60.1932			348	61.367			348	60.7264			348	61.1989			348	60.4941			348	61.0714			348	60.9698			348	60.458			348	60.8091			348	61.3965			348	60.3205			348	60.6065			348
	349	60.3914			349	61.6313			349	60.8672			349	61.4504			349	60.6312			349	61.1937			349	61.1577			349	60.7216			349	61.0535			349	61.5486			349	60.5849			349	60.94			349
	350	60.5291			350	61.8403			350	60.9188			350	61.5887			350	60.7768			350	61.3038			350	61.2581			350	60.9501			350	61.258			350	61.6334			350	60.7688			350	61.2556			350
	351	60.5807			351	61.946			351	60.9514			351	61.6554			351	60.8786			351	61.3354			351	61.2791			351	61.1318			351	61.4199			351	61.684			351	60.8851			351	61.4133			351
	352	60.616			352	61.9235			352	60.9483			352	61.6833			352	60.8779			352	61.2827			352	61.2291			352	61.2125			352	61.5405			352	61.6674			352	61.0267			352	61.5384			352
	353	60.6361			353	61.9619			353	60.9353			353	61.6332			353	60.8381			353	61.1656			353	61.1474			353	61.2507			353	61.6164			353	61.607			353	61.068			353	61.6286			353
	354	60.5567			354	61.9895			354	60.8788			354	61.5388			354	60.7754			354	61.0731			354	61.0064			354	61.1669			354	61.6232			354	61.4784			354	61.1196			354	61.6827			354
	355	60.458			355	61.9178			355	60.7722			355	61.4531			355	60.68			355	60.934			355	60.8151			355	61.0604			355	61.5669			355	61.325			355	61.0537			355	61.558			355
	356	60.3312			356	61.8118			356	60.6403			356	61.348			356	60.569			356	60.7523			356	60.6265			356	60.8902			356	61.4348			356	61.155			356	60.9202			356	61.3924			356
	357	60.1205			357	61.627			357	60.4264			357	61.1499			357	60.4299			357	60.5475			357	60.4395			357	60.6822			357	61.212			357	60.9182			357	60.7378			357	61.2106			357
	358	59.8276			358	61.3348			358	60.201			358	60.9053			358	60.1963			358	60.2044			358	60.171			358	60.4278			358	60.9505			358	60.683			358	60.5557			358	61.0525			358
	359	59.579			359	61.0159			359	59.9451			359	60.6299			359	59.9608			359	59.9421			359	59.8212			359	60.1656			359	60.6761			359	60.4162			359	60.369			359	60.9239			359
[truncated: 7 more columns]

## Sheet: orientalis
specimen	θgrid	r horizontal_area standardized (default 5000)		specimen	θgrid	r horizontal_area standardized (default 5000)		specimen	θgrid	r horizontal_area standardized (default 5000)		specimen	θgrid	r horizontal_area standardized (default 5000)		specimen	θgrid	r horizontal_area standardized (default 5000)		specimen	θgrid	r horizontal_area standardized (default 5000)		specimen	θgrid	r horizontal_area standardized (default 5000)
dyzoc788	0	58.0177		OSBK31	0	59.1664		OSBK33	0	59.2219		OSBK34	0	58.9126		WOC122	0	59.6709		WOC146	0	58.4765		WOC493	0	59.6781
	1	57.7271			1	58.8696			1	58.7254			1	58.5879			1	59.3669			1	58.1917			1	59.2743
species and sex	2	57.3409		species and sex	2	58.5699		species and sex	2	58.2285		species and sex	2	58.2724		species and sex	2	58.9371		species and sex	2	57.7878		species and sex	2	58.9741
Stenocypris orientalis	3	56.8856		Stenocypris orientalis	3	58.2361		Stenocypris orientalis	3	57.7527		Stenocypris orientalis	3	57.9717		Stenocypris orientalis	3	58.4643		Stenocypris orientalis	3	57.401		Stenocypris orientalis	3	58.6498
female	4	56.4151		female	4	57.8967		female	4	57.3348		female	4	57.5955		female	4	58.0591		female	4	57.0014		female	4	58.2777
RV or LV	5	55.9587		RV or LV	5	57.4858		RV or LV	5	56.9295		RV or LV	5	57.1542		RV or LV	5	57.6675		RV or LV	5	56.5796		RV or LV	5	57.8111
LV	6	55.499		LV	6	57.075		LV	6	56.5702		LV	6	56.6162		LV	6	57.0715		LV	6	56.1446		LV	6	57.3181
	7	55.0303			7	56.5863			7	56.2108			7	56.0591			7	56.5466			7	55.6473			7	56.7746
inter-/exterior view	8	54.5565		inter-/exterior view	8	56.0845		inter-/exterior view	8	55.8072		inter-/exterior view	8	55.4801		inter-/exterior view	8	55.87		inter-/exterior view	8	55.087		inter-/exterior view	8	56.2021
ext	9	54.0934		ext	9	55.5596		ext	9	55.3453		ext	9	54.9062		ext	9	55.2065		ext	9	54.5701		ext	9	55.616
	10	53.6337			10	54.9951			10	54.7806			10	54.3381			10	54.6033			10	53.9899			10	55.0115
remarks	11	53.0947		remarks	11	54.3614		remarks	11	54.0352		remarks	11	53.7431		remarks	11	54.0376		remarks	11	53.3978		remarks	11	54.334
XSP-12CA + CanonEOS 5D Mark IV	12	52.4231		XSP-12CA + CanonEOS 5D Mark IV	12	53.7064		XSP-12CA + CanonEOS 5D Mark IV	12	53.303		XSP-12CA + CanonEOS 5D Mark IV	12	53.1258		XSP-12CA + CanonEOS 5D Mark IV	12	53.4278		XSP-12CA + CanonEOS 5D Mark IV	12	52.7885		XSP-12CA + CanonEOS 5D Mark IV	12	53.6696
transmitted light microscope	13	51.8154		transmitted light microscope	13	53.0244		transmitted light microscope	13	52.5732		transmitted light microscope	13	52.4834		transmitted light microscope	13	52.7336		transmitted light microscope	13	52.1245		transmitted light microscope	13	53.0081
	14	51.1531			14	52.3316			14	51.8005			14	51.799			14	52.0245			14	51.4771			14	52.2503
	15	50.4712			15	51.6221			15	51.0658			15	51.083			15	51.3079			15	50.83			15	51.5462
	16	49.8782			16	50.9126			16	50.29			16	50.3831			16	50.5671			16	50.1553			16	50.7958
	17	49.19			17	50.1641			17	49.4891			17	49.6403			17	49.8473			17	49.4728			17	49.9466
	18	48.4436			18	49.4148			18	48.6672			18	48.8604			18	49.1779			18	48.7723			18	49.1881
	19	47.7493			19	48.6566			19	47.8686			19	48.1148			19	48.487			19	48.054			19	48.4758
	20	47.1198			20	47.8986			20	47.1776			20	47.3788			20	47.7768			20	47.3761			20	47.7798
	21	46.4238			21	47.1791			21	46.4866			21	46.6161			21	47.0987			21	46.6752			21	47.0569
	22	45.6938			22	46.4597			22	45.7998			22	45.9035			22	46.4076			22	46.0039			22	46.3697
	23	44.9601			23	45.7738			23	45.1225			23	45.2347			23	45.6991			23	45.3111			23	45.6958
	24	44.248			24	45.0892			24	44.4784			24	44.6338			24	44.9989			24	44.5951			24	45.0286
	25	43.5867			25	44.3767			25	43.8566			25	44.0355			25	44.4335			25	43.907			25	44.3749
	26	42.9807			26	43.6626			26	43.2827			26	43.4401			26	43.8808			26	43.2811			26	43.7541
	27	42.4505			27	43.0427			27	42.7133			27	42.8662			27	43.3499			27	42.7169			27	43.1577
	28	41.96			28	42.4227			28	42.1545			28	42.3116			28	42.8276			28	42.157			28	42.5517
	29	41.462			29	41.8199			29	41.5945			29	41.7602			29	42.3044			29	41.6581			29	41.9415
	30	40.9065			30	41.2247			30	41.029			30	41.2183			30	41.7434			30	41.104			30	41.3582
	31	40.3517			31	40.6578			31	40.4678			31	40.7387			31	41.2115			31	40.6065			31	40.7781
	32	39.8895			32	40.1252			32	39.9624			32	40.2614			32	40.6849			32	40.1483			32	40.1973
	33	39.442			33	39.5966			33	39.4565			33	39.7882			33	40.1514			33	39.6469			33	39.6441
	34	39.0111			34	39.0741			34	38.9443			34	39.3029			34	39.6131			34	39.1614			34	39.1388
	35	38.6448			35	38.5324			35	38.4328			35	38.7742			35	39.0832			35	38.6989			35	38.623
	36	38.275			36	37.9848			36	37.9247			36	38.2408			36	38.557			36	38.2692			36	38.0803
	37	37.8642			37	37.4622			37	37.4247			37	37.7014			37	38.042			37	37.8296			37	37.5707
	38	37.4229			38	36.9452			38	36.9385			38	37.1735			38	37.5656			38	37.3476			38	37.083
	39	37.0399			39	36.4347			39	36.4472			39	36.6503			39	37.1431			39	36.8925			39	36.6074
	40	36.7052			40	35.9255			40	35.9521			40	36.1439			40	36.6562			40	36.4529			40	36.16
	41	36.2726			41	35.4912			41	35.5011			41	35.6397			41	36.1725			41	36.0255			41	35.7146
	42	35.8687			42	35.057			42	35.0629			42	35.1816			42	35.7302			42	35.6284			42	35.2729
	43	35.484			43	34.5677			43	34.6186			43	34.7233			43	35.2813			43	35.2053			43	34.8334
	44	35.1051			44	34.0521			44	34.1776			44	34.2591			44	34.8217			44	34.7444			44	34.3974
	45	34.7359			45	33.5561			45	33.758			45	33.7953			45	34.4361			45	34.3506			45	33.9738
	46	34.4185			46	33.1274			46	33.3544			46	33.3869			46	34.0717			46	33.9666			46	33.5806
	47	34.0921			47	32.7031			47	32.9668			47	32.976			47	33.7141			47	33.5745			47	33.1875
	48	33.7359			48	32.2909			48	32.5969			48	32.5614			48	33.3582			48	33.1984			48	32.7742
	49	33.3912			49	31.9009			49	32.2473			49	32.1627			49	32.9795			49	32.8397			49	32.3503
	50	33.066			50	31.5497			50	31.9018			50	31.7937			50	32.6001			50	32.5233			50	31.9279
	51	32.741			51	31.2021			51	31.5924			51	31.4282			51	32.2806			51	32.2173			51	31.5547
	52	32.4163			52	30.8646			52	31.2831			52	31.1127			52	31.9612			52	31.9154			52	31.1815
	53	32.1201			53	30.5271			53	30.9847			53	30.7971			53	31.6366			53	31.6204			53	30.8236
	54	31.8555			54	30.2239			54	30.6866			54	30.4907			54	31.3111			54	31.3286			54	30.4988
	55	31.5872			55	29.9263			55	30.4188			55	30.1852			55	30.9889			55	31.0702			55	30.174
	56	31.2885			56	29.6708			56	30.151			56	29.9056			56	30.7048			56	30.8142			56	29.8751
	57	31.0197			57	29.4263			57	29.8923			57	29.6345			57	30.4207			57	30.5796			57	29.6113
	58	30.8118			58	29.1855			58	29.6357			58	29.3634			58	30.136			58	30.345			58	29.3475
	59	30.6038			59	28.9459			59	29.3941			59	29.133			59	29.8502			59	30.101			59	29.0907
	60	30.4209			60	28.7116			60	29.1641			60	28.9093			60	29.5643			60	29.849			60	28.8364
	61	30.2407			61	28.4809			61	28.9474			61	28.6873			61	29.32			61	29.597			61	28.5854
	62	30.0606			62	28.253			62	28.7472			62	28.4803			62	29.1037			62	29.3982			62	28.3702
	63	29.8886			63	28.0522			63	28.5469			63	28.2732			63	28.8895			63	29.2016			63	28.155
	64	29.7179			64	27.8513			64	28.3784			64	28.0979			64	28.691			64	29.0211			64	27.9433
	65	29.4989			65	27.6761			65	28.2109			65	27.9268			65	28.4924			65	28.8529			65	27.7756
	66	29.2523			66	27.5196			66	28.0434			66	27.7565			66	28.2946			66	28.6847			66	27.6079
	67	29.0242			67	27.3632			67	27.887			67	27.5903			67	28.1041			67	28.5216			67	27.4401
	68	28.8545			68	27.2315			68	27.7311			68	27.4241			68	27.9136			68	28.3593			68	27.2752
	69	28.6848			69	27.1012			69	27.5881			69	27.2634			69	27.7429			69	28.1996			69	27.1433
	70	28.5383			70	26.9725			70	27.4715			70	27.1321			70	27.6033			70	28.0588			70	27.0115
	71	28.3969			71	26.8522			71	27.3549			71	27.0008			71	27.4638			71	27.9181			71	26.8797
	72	28.2646			72	26.7319			72	27.2347			72	26.8695			72	27.334			72	27.8002			72	26.7521
	73	28.1664			73	26.6271			73	27.1134			73	26.7753			73	27.222			73	27.689			73	26.6356
	74	28.0681			74	26.5304			74	26.9959			74	26.6869			74	27.1101			74	27.5777			74	26.5191
	75	27.9813			75	26.4337			75	26.9145			75	26.5986			75	27.0013			75	27.4625			75	26.4026
	76	27.896			76	26.3587			76	26.8331			76	26.5192			76	26.8985			76	27.3466			76	26.3178
	77	27.8168			77	26.2852			77	26.7534			77	26.45			77	26.7957			77	27.2524			77	26.2515
	78	27.7376			78	26.2148			78	26.6777			78	26.3807			78	26.7057			78	27.1849			78	26.1852
	79	27.665			79	26.1534			79	26.602			79	26.3115			79	26.6385			79	27.1174			79	26.119
	80	27.6036			80	26.092			80	26.5269			80	26.2591			80	26.5712			80	27.0709			80	26.0451
	81	27.5421			81	26.0307			81	26.4806			81	26.208			81	26.523			81	27.0289			81	25.9686
	82	27.4778			82	25.9936			82	26.4343			82	26.157			82	26.4813			82	26.9868			82	25.8921
	83	27.4133			83	25.9566			83	26.3904			83	26.1124			83	26.4395			83	26.9557			83	25.8156
	84	27.3791			84	25.9195			84	26.3526			84	26.0819			84	26.4296			84	26.9256			84	25.7766
	85	27.3731			85	25.9195			85	26.3149			85	26.0513			85	26.4234			85	26.8954			85	25.7585
	86	27.3671			86	25.9197			86	26.2943			86	26.0208			86	26.412			86	26.8752			86	25.7404
	87	27.3766			87	25.92			87	26.2893			87	26.0141			87	26.3939			87	26.8652			87	25.7223
	88	27.4167			88	25.9142			88	26.2842			88	26.0256			88	26.3759			88	26.8552			88	25.7042
	89	27.4569			89	25.9082			89	26.2894			89	26.0372			89	26.3773			89	26.8609			89	25.7103
	90	27.4973			90	25.91			90	26.2954			90	26.0563			90	26.3883			90	26.8793			90	25.7219
	91	27.5425			91	25.9443			91	26.3014			91	26.0944			91	26.3994			91	26.8977			91	25.7334
	92	27.5877			92	25.9786			92	26.3132			92	26.1325			92	26.4157			92	26.9207			92	25.745
	93	27.6328			93	26.0128			93	26.3295			93	26.1707			93	26.4361			93	26.9519			93	25.7814
	94	27.6784			94	26.0839			94	26.3457			94	26.2276			94	26.4565			94	26.9831			94	25.8409
	95	27.7303			95	26.155			95	26.3956			95	26.3054			95	26.4928			95	27.0143			95	25.9004
	96	27.7823			96	26.2277			96	26.4506			96	26.3832			96	26.5474			96	27.0644			96	25.9599
	97	27.8342			97	26.3046			97	26.5055			97	26.4708			97	26.6021			97	27.1162			97	26.0297
	98	27.9059			98	26.3814			98	26.5814			98	26.5703			98	26.6504			98	27.1679			98	26.1242
	99	27.9875			99	26.5009			99	26.6744			99	26.6697			99	26.6963			99	27.2452			99	26.2188
	100	28.069			100	26.6326			100	26.7675			100	26.7938			100	26.7422			100	27.3259			100	26.3133
	101	28.1574			101	26.7648			101	26.8826			101	26.9306			101	26.8167			101	27.4065			101	26.4159
	102	28.2591			102	26.9238			102	27.0323			102	27.0673			102	26.8966			102	27.5205			102	26.5576
	103	28.3608			103	27.0828			103	27.1821			103	27.2233			103	26.9764			103	27.6444			103	26.6993
	104	28.4738			104	27.2454			104	27.3318			104	27.4024			104	27.0926			104	27.7682			104	26.8409
	105	28.6034			105	27.4093			105	27.4869			105	27.5814			105	27.2233			105	27.9058			105	27.0188
	106	28.7329			106	27.5889			106	27.6546			106	27.7757			106	27.3565			106	28.0434			106	27.2218
	107	28.8724			107	27.7984			107	27.8223			107	27.9825			107	27.5104			107	28.181			107	27.4248
	108	29.0202			108	28.0084			108	27.9907			108	28.1894			108	27.6643			108	28.3524			108	27.6279
	109	29.168			109	28.2192			109	28.1679			109	28.3983			109	27.8182			109	28.5268			109	27.832
	110	29.3158			110	28.4305			110	28.3451			110	28.6126			110	27.9857			110	28.7012			110	28.0371
	111	29.4789			111	28.6448			111	28.5223			111	28.8268			111	28.1533			111	28.8811			111	28.2422
	112	29.6429			112	28.8606			112	28.7138			112	29.0488			112	28.3165			112	29.0631			112	28.4567
	113	29.8068			113	29.0843			113	28.9223			113	29.2756			113	28.4753			113	29.2451			113	28.7272
	114	29.9935			114	29.308			114	29.1308			114	29.5024			114	28.6473			114	29.4559			114	28.9978
	115	30.181			115	29.5633			115	29.3508			115	29.7421			115	28.8536			115	29.6736			115	29.2683
	116	30.3684			116	29.822			116	29.602			116	29.9875			116	29.0599			116	29.8913			116	29.5553
	117	30.5871			117	30.0854			117	29.8533			117	30.2332			117	29.2697			117	30.1144			117	29.8467
	118	30.8113			118	30.3543			118	30.111			118	30.4804			118	29.4809			118	30.3468			118	30.1382
	119	31.0356			119	30.6229			119	30.375			119	30.7275			119	29.6921			119	30.5794			119	30.4435
	120	31.2766			120	30.8899			120	30.639			120	30.987			120	29.9476			120	30.8129			120	30.7533
	121	31.5205			121	31.157			121	30.9172			121	31.252			121	30.2072			121	31.0463			121	31.0632
	122	31.7805			122	31.4363			122	31.2019			122	31.5224			122	30.4679			122	31.3089			122	31.3363
	123	32.0928			123	31.7179			123	31.4867			123	31.7997			123	30.7994			123	31.5969			123	31.6062
	124	32.4055			124	32.0019			124	31.7856			124	32.0857			124	31.1309			124	31.8834			124	31.8919
	125	32.7214			125	32.2881			125	32.0893			125	32.4042			125	31.454			125	32.1622			125	32.2451
	126	33.0374			126	32.5743			126	32.4059			126	32.7121			126	31.7769			126	32.4411			126	32.5983
	127	33.3259			127	32.8544			127	32.7589			127	33.0056			127	32.1176			127	32.8004			127	32.9512
	128	33.6166			128	33.1302			128	33.112			128	33.3128			128	32.4636			128	33.1597			128	33.3004
	129	33.9563			129	33.4059			129	33.4219			129	33.6369			129	32.8379			129	33.5008			129	33.6496
	130	34.293			130	33.7378			130	33.7211			130	33.9711			130	33.2195			130	33.8383			130	33.9988
	131	34.6242			131	34.0727			131	34.0984			131	34.3137			131	33.5896			131	34.2061			131	34.4187
	132	34.9584			132	34.4318			132	34.4812			132	34.6584			132	33.9524			132	34.5777			132	34.8494
	133	35.3066			133	34.8026			133	34.8639			133	35.0047			133	34.3424			133	34.9602			133	35.2801
	134	35.6548			134	35.179			134	35.2214			134	35.3871			134	34.7642			134	35.3426			134	35.7192
	135	36.0328			135	35.5901			135	35.5739			135	35.78			135	35.2018			135	35.772			135	36.1587
	136	36.4191			136	36.019			136	35.9422			136	36.2311			136	35.6539			136	36.2082			136	36.5982
	137	36.7935			137	36.4834			137	36.3709			137	36.6877			137	36.1189			137	36.6139			137	37.0376
	138	37.1706			138	36.9463			138	36.7995			138	37.1586			138	36.5958			138	37.0211			138	37.477
	139	37.5958			139	37.4078			139	37.2282			139	37.607			139	37.0682			139	37.4733			139	37.9327
	140	38.0118			140	37.8792			140	37.6285			140	38.0366			140	37.5386			140	37.9121			140	38.4511
	141	38.4032			141	38.3533			141	38.018			141	38.5034			141	38.0373			141	38.3255			141	38.9667
	142	38.8164			142	38.8423			142	38.4718			142	38.9831			142	38.566			142	38.7617			142	39.4681
	143	39.2473			143	39.3498			143	38.9547			143	39.5058			143	39.0978			143	39.2158			143	39.9695
	144	39.6827			144	39.8922			144	39.4551			144	40.0336			144	39.6313			144	39.672			144	40.5099
	145	40.1198			145	40.4304			145	39.9971			145	40.5645			145	40.1476			145	40.1246			145	41.0531
	146	40.4547			146	40.9309			146	40.5571			146	41.1063			146	40.6775			146	40.5906			146	41.6047
	147	40.7941			147	41.4313			147	41.1527			147	41.6562			147	41.2157			147	41.094			147	42.1163
	148	41.2062			148	42.0187			148	41.7631			148	42.2401			148	41.7395			148	41.5424			148	42.6114
	149	41.6775			149	42.6163			149	42.4094			149	42.8009			149	42.2627			149	42.0301			149	43.1112
	150	42.2093			150	43.2517			150	43.052			150	43.361			150	42.7928			150	42.5369			150	43.5735
	151	42.6878			151	43.878			151	43.6877			151	43.9905			151	43.3464			151	43.0568			151	44.0448
	152	43.1399			152	44.4957			152	44.3183			152	44.6178			152	43.9177			152	43.5824			152	44.5161
	153	43.6341			153	45.0932			153	44.9092			153	45.2338			153	44.4456			153	44.1604			153	44.931
	154	44.1821			154	45.6832			154	45.4441			154	45.8175			154	44.9616			154	44.762			154	45.3344
	155	44.7498			155	46.2531			155	45.9527			155	46.4277			155	45.4572			155	45.3609			155	45.7949
	156	45.3263			156	46.8187			156	46.4277			156	46.9495			156	45.9199			156	45.9478			156	46.2631
	157	45.893			157	47.4171			157	47.0454			157	47.48			157	46.3449			157	46.5235			157	46.6507
	158	46.4605			158	48.0336			158	47.6949			158	48.0315			158	46.8135			158	47.1075			158	47.0906
	159	47.0409			159	48.6435			159	48.3364			159	48.5976			159	47.3253			159	47.7783			159	47.5629
	160	47.5939			160	49.2275			160	48.9754			160	49.2208			160	47.8134			160	48.4354			160	48.0671
	161	48.1205			161	49.8447			161	49.6219			161	49.8588			161	48.2743			161	49.0292			161	48.5944
	162	48.7191			162	50.4502			162	50.2767			162	50.4305			162	48.7303			162	49.5166			162	49.1475
	163	49.3281			163	51.0536			163	50.9452			163	51.1048			163	49.2127			163	50.2074			163	49.7142
	164	49.9421			164	51.7447			164	51.6192			164	51.7519			164	49.8773			164	50.7831			164	50.2841
	165	50.5552			165	52.4539			165	52.3279			165	52.3803			165	50.5408			165	51.531			165	50.9475
	166	51.2199			166	53.158			166	53.0474			166	53.0341			166	51.2337			166	52.1255			166	51.6387
	167	51.9159			167	53.8351			167	53.7806			167	53.6853			167	51.9971			167	52.8473			167	52.3495
	168	52.6075			168	54.5244			168	54.4945			168	54.3818			168	52.7347			168	53.5108			168	53.0849
	169	53.251			169	55.2086			169	55.1943			169	55.041			169	53.4981			169	54.247			169	53.7848
	170	53.8869			170	55.8858			170	55.7336			170	55.6808			170	54.323			170	54.9242			170	54.5272
	171	54.5207			171	56.5609			171	56.3754			171	56.3129			171	55.1239			171	55.6256			171	55.2754
	172	55.1995			172	57.2274			172	57.1579			172	56.939			172	55.8548			172	56.3009			172	56.0177
	173	55.8438			173	57.8967			173	58.0153			173	57.5406			173	56.578			173	56.9341			173	56.6763
	174	56.5781			174	58.4968			174	58.722			174	58.101			174	57.3041			174	57.4469			174	57.2877
	175	57.244			175	59.0161			175	59.2394			175	58.6388			175	57.9824			175	58.0298			175	57.9664
	176	57.7777			176	59.4524			176	59.6375			176	59.0488			176	58.6602			176	58.491			176	58.6579
	177	58.2245			177	59.806			177	59.9725			177	59.388			177	59.3047			177	58.893			177	59.2797
	178	58.6488			178	60.086			178	60.2291			178	59.69			178	59.9078			178	59.2774			178	59.9371
	179	58.9995			179	60.3334			179	60.5209			179	59.9194			179	60.3584			179	59.5666			179	60.4491
	180	59.2777			180	60.5349			180	60.7213			180	60.1035			180	60.7119			180	59.7992			180	60.8344
	181	59.4076			181	60.6682			181	60.8398			181	60.244			181	60.9659			181	59.967			181	61.0877
	182	59.5293			182	60.7291			182	60.8325			182	60.2664			182	61.1564			182	60.1197			182	61.2862
	183	59.6647			183	60.6948			183	60.7531			183	60.2678			183	61.3072			183	60.2132			183	61.3488
	184	59.6953			184	60.534			184	60.6165			184	60.1908			184	61.3721			184	60.3002			184	61.3688
	185	59.6439			185	60.3992			185	60.4764			185	60.0357			185	61.374			185	60.2262			185	61.3433
	186	59.5599			186	60.1911			186	60.3246			186	59.8578			186	61.2759			186	60.1638			186	61.2438
	187	59.4561			187	59.9011			187	60.1269			187	59.5879			187	61.1159			187	59.9795			187	61.0424
	188	59.2063			188	59.576			188	59.8624			188	59.2629			188	60.9486			188	59.7257			188	60.7834
	189	58.9556			189	59.1963			189	59.461			189	58.8971			189	60.6903			189	59.4044			189	60.495
	190	58.6316			190	58.7166			190	59.0015			190	58.4286			190	60.3452			190	59.1002			190	60.1596
	191	58.2458			191	58.1149			191	58.5089			191	57.93			191	59.9878			191	58.5459			191	59.6734
	192	57.8681			192	57.5755			192	57.985			192	57.3592			192	59.5379			192	58.0017			192	59.2738
	193	57.2992			193	56.8778			193	57.3529			193	56.6887			193	59.0913			193	57.4798			193	58.7255
	194	56.8335			194	56.1483			194	56.6902			194	55.9937			194	58.5572			194	56.8359			194	58.0692
	195	56.227			195	55.4372			195	56.059			195	55.3187			195	58.0082			195	56.2336			195	57.3464
	196	55.5581			196	54.6887			196	55.4214			196	54.6048			196	57.3203			196	55.5311			196	56.6502
	197	54.8534			197	53.9007			197	54.6096			197	53.9321			197	56.5278			197	54.863			197	55.8254
	198	54.1593			198	53.1062			198	53.7465			198	53.2415			198	55.8164			198	54.0847			198	54.9152
	199	53.4185			199	52.2163			199	52.8872			199	52.5136			199	55.059			199	53.269			199	54.0058
	200	52.6438			200	51.3812			200	52.0676			200	51.6867			200	54.2375			200	52.3801			200	53.0765
	201	51.8174			201	50.5146			201	51.2365			201	50.9205			201	53.3549			201	51.439			201	52.0549
	202	50.9278			202	49.6314			202	50.3849			202	50.16			202	52.4553			202	50.5245			202	50.9835
	203	50.0518			203	48.752			203	49.5412			203	49.2824			203	51.4477			203	49.6669			203	49.9707
	204	49.2195			204	47.896			204	48.7759			204	48.4048			204	50.3965			204	48.782			204	48.9982
	205	48.2693			205	47.0667			205	47.9813			205	47.5045			205	49.5201			205	47.8644			205	47.9796
	206	47.3822			206	46.3144			206	47.1482			206	46.607			206	48.5624			206	46.9289			206	46.9834
	207	46.5597			207	45.5508			207	46.2778			207	45.8343			207	47.5473			207	45.989			207	46.0609
	208	45.8319			208	44.7679			208	45.3834			208	45.0617			208	46.4828			208	45.1278			208	45.0718
	209	45.0337			209	43.9972			209	44.5435			209	44.2386			209	45.4457			209	44.3299			209	44.1618
	210	44.1181			210	43.234			210	43.7444			210	43.4058			210	44.4617			210	43.493			210	43.2872
	211	43.3032			211	42.4824			211	42.9617			211	42.6458			211	43.5219			211	42.6991			211	42.4166
	212	42.5616			212	41.732			212	42.1739			212	41.8859			212	42.6574			212	41.8899			212	41.5987
	213	41.7156			213	41.0281			213	41.3824			213	41.1351			213	41.7676			213	41.0101			213	40.8012
	214	40.9843			214	40.3485			214	40.5717			214	40.3858			214	40.8752			214	40.2973			214	40.0287
	215	40.2863			215	39.6671			215	39.7639			215	39.7055			215	40.034			215	39.6083			215	39.2695
	216	39.6127			216	38.983			216	39.0349			216	39.0871			216	39.2026			216	38.9478			216	38.5725
	217	38.9333			217	38.299			217	38.3059			217	38.4103			217	38.4014			217	38.231			217	37.888
	218	38.2873			218	37.6382			218	37.5901			218	37.6435			218	37.6412			218	37.5273			218	37.2595
	219	37.6716			219	36.9923			219	36.8793			219	36.9054			219	36.8967			219	36.9773			219	36.6295
	220	37.092			220	36.3464			220	36.2377			220	36.3457			220	36.1721			220	36.3976			220	35.9936
	221	36.5179			221	35.7595			221	35.5962			221	35.7861			221	35.4992			221	35.7665			221	35.3577
	222	35.9568			222	35.1842			222	35.0211			222	35.2265			222	34.8564			222	35.2071			222	34.8193
	223	35.3963			223	34.6089			223	34.4478			223	34.6935			223	34.2459			223	34.6798			223	34.2822
	224	34.8378			224	34.1287			224	33.9097			224	34.1647			224	33.6757			224	34.1807			224	33.7667
	225	34.3223			225	33.6514			225	33.3847			225	33.6492			225	33.1334			225	33.7135			225	33.2577
	226	33.8446			226	33.1741			226	32.8597			226	33.1544			226	32.6327			226	33.2463			226	32.7661
	227	33.3246			227	32.7128			227	32.3484			227	32.6595			227	32.1324			227	32.7663			227	32.3039
	228	32.8136			228	32.2592			228	31.858			228	32.2009			228	31.6507			228	32.2842			228	31.8498
	229	32.3672			229	31.8056			229	31.3676			229	31.7649			229	31.1761			229	31.845			229	31.4404
	230	31.905			230	31.3632			230	30.9303			230	31.3289			230	30.702			230	31.4258			230	31.0311
	231	31.427			231	30.925			231	30.4954			231	30.917			231	30.2279			231	31.0065			231	30.6054
	232	31.0065			232	30.4868			232	30.0618			232	30.5363			232	29.7869			232	30.5621			232	30.1727
	233	30.619			233	30.0929			233	29.6538			233	30.1555			233	29.3576			233	30.1178			233	29.7541
	234	30.2196			234	29.7231			234	29.2458			234	29.7747			234	28.9344			234	29.7483			234	29.3365
	235	29.8036			235	29.3533			235	28.8388			235	29.4107			235	28.5468			235	29.4054			235	28.9288
	236	29.4105			236	29.0004			236	28.4684			236	29.0574			236	28.1592			236	29.0624			236	28.5328
	237	29.0768			237	28.6535			237	28.0979			237	28.7042			237	27.7898			237	28.7192			237	28.1368
	238	28.734			238	28.31			238	27.7275			238	28.3509			238	27.4861			238	28.376			238	27.7893
	239	28.3735			239	28.0049			239	27.3881			239	28.0239			239	27.1824			239	28.0499			239	27.4498
	240	28.013			240	27.6998			240	27.0513			240	27.7115			240	26.8797			240	27.7335			240	27.1123
	241	27.6885			241	27.399			241	26.7144			241	27.399			241	26.5824			241	27.4171			241	26.7785
	242	27.3682			242	27.1069			242	26.4101			242	27.0866			242	26.285			242	27.0987			242	26.4446
	243	27.0662			243	26.8149			243	26.1167			243	26.7964			243	25.9926			243	26.779			243	26.166
	244	26.7714			244	26.5656			244	25.8233			244	26.5367			244	25.7063			244	26.4593			244	25.8937
	245	26.4765			245	26.3291			245	25.5502			245	26.2769			245	25.4201			245	26.162			245	25.6214
	246	26.1982			246	26.0927			246	25.2993			246	26.0171			246	25.1415			246	25.8824			246	25.367
	247	25.9245			247	25.8511			247	25.0484			247	25.7663			247	24.8744			247	25.6028			247	25.1388
	248	25.6511			248	25.6015			248	24.7959			248	25.5353			248	24.6073			248	25.3459			248	24.9106
	249	25.3896			249	25.3519			249	24.5425			249	25.3042			249	24.3603			249	25.12			249	24.6853
	250	25.1281			250	25.1023			250	24.2891			250	25.0732			250	24.1618			250	24.8941			250	24.4743
	251	24.8915			251	24.8891			251	24.0357			251	24.8422			251	23.9633			251	24.6682			251	24.2633
	252	24.6783			252	24.6935			252	23.7823			252	24.6227			252	23.7648			252	24.4423			252	24.0523
	253	24.4651			253	24.4979			253	23.5791			253	24.4335			253	23.5662			253	24.2718			253	23.8502
	254	24.2593			254	24.3048			254	23.3894			254	24.2443			254	23.3731			254	24.1074			254	23.6634
	255	24.0813			255	24.1317			255	23.1997			255	24.0552			255	23.1811			255	23.9431			255	23.4766
	256	23.9033			256	23.9586			256	23.0101			256	23.866			256	22.989			256	23.7779			256	23.2898
	257	23.7493			257	23.7856			257	22.8204			257	23.6768			257	22.797			257	23.6065			257	23.1573
	258	23.6158			258	23.6125			258	22.6307			258	23.5218			258	22.6557			258	23.4351			258	23.0418
	259	23.4823			259	23.4623			259	22.5241			259	23.3758			259	22.5189			259	23.2637			259	22.9262
	260	23.3477			260	23.3413			260	22.4356			260	23.2298			260	22.3821			260	23.1422			260	22.8106
	261	23.211			261	23.2204			261	22.3471			261	23.0839			261	22.2615			261	23.027			261	22.7121
	262	23.0743			262	23.0994			262	22.2586			262	22.9379			262	22.1672			262	22.9117			262	22.6179
	263	22.9533			263	22.9785			263	22.1701			263	22.8418			263	22.0729			263	22.8378			263	22.5236
	264	22.8661			264	22.8778			264	22.0815			264	22.7673			264	21.9787			264	22.7736			264	22.4294
	265	22.779			265	22.8008			265	22.0006			265	22.6928			265	21.9083			265	22.7094			265	22.3428
	266	22.6943			266	22.7237			266	21.9653			266	22.6184			266	21.8478			266	22.6455			266	22.2628
	267	22.6529			267	22.6466			267	21.93			267	22.5439			267	21.7873			267	22.5821			267	22.1829
	268	22.6115			268	22.5695			268	21.8947			268	22.4694			268	21.7269			268	22.5188			268	22.103
	269	22.5701			269	22.5146			269	21.8595			269	22.4262			269	21.6677			269	22.4554			269	22.0381
	270	22.5455			270	22.4845			270	21.8242			270	22.3896			270	21.6091			270	22.4301			270	22.013
	271	22.5322			271	22.4543			271	21.8168			271	22.353			271	21.5505			271	22.4438			271	21.9878
	272	22.5188			272	22.4242			272	21.8138			272	22.3165			272	21.5336			272	22.4576			272	21.9627
	273	22.5055			273	22.394			273	21.8108			273	22.2799			273	21.5229			273	22.4714			273	21.9376
	274	22.5124			274	22.3639			274	21.8078			274	22.2844			274	21.5121			274	22.4881			274	21.9306
	275	22.5202			275	22.3787			275	21.8048			275	22.2941			275	21.513			275	22.5105			275	21.9435
	276	22.5279			276	22.4099			276	21.8018			276	22.3038			276	21.5195			276	22.5328			276	21.9564
	277	22.553			277	22.4411			277	21.8709			277	22.318			277	21.5261			277	22.5551			277	21.9693
	278	22.5978			278	22.4723			278	21.9475			278	22.3531			278	21.5358			278	22.598			278	21.9824
	279	22.6426			279	22.5035			279	22.0242			279	22.3881			279	21.586			279	22.6602			279	22.0255
	280	22.6917			280	22.5346			280	22.1008			280	22.4232			280	21.6362			280	22.7225			280	22.0686
	281	22.76			281	22.6188			281	22.1774			281	22.4776			281	21.7052			281	22.7848			281	22.1117
	282	22.8283			282	22.7062			282	22.2717			282	22.5521			282	21.787			282	22.876			282	22.166
	283	22.8965			283	22.7936			283	22.3704			283	22.6265			283	21.8687			283	22.9702			283	22.2608
	284	23.0406			284	22.8809			284	22.4692			284	22.7113			284	21.9504			284	23.0653			284	22.3556
	285	23.1887			285	23.0032			285	22.568			285	22.8299			285	22.0587			285	23.1665			285	22.4504
	286	23.3367			286	23.1311			286	22.6667			286	22.9486			286	22.1741			286	23.2677			286	22.5504
	287	23.4848			287	23.2589			287	22.81			287	23.0672			287	22.2895			287	23.3762			287	22.6821
	288	23.644			288	23.3868			288	22.9628			288	23.1979			288	22.3973			288	23.5519			288	22.8139
	289	23.8069			289	23.5147			289	23.1156			289	23.3445			289	22.5002			289	23.7276			289	22.9457
	290	23.9743			290	23.6426			290	23.2684			290	23.4912			290	22.616			290	23.9033			290	23.1085
	291	24.1762			291	23.7705			291	23.4212			291	23.6547			291	22.8058			291	24.0997			291	23.2782
	292	24.378			292	23.9751			292	23.574			292	23.8501			292	22.9956			292	24.3024			292	23.452
	293	24.5799			293	24.1846			293	23.7416			293	24.0456			293	23.2049			293	24.5101			293	23.6408
	294	24.8644			294	24.3942			294	23.9602			294	24.255			294	23.4158			294	24.7696			294	23.8296
	295	25.1493			295	24.6037			295	24.1787			295	24.5008			295	23.6223			295	25.0291			295	24.0212
	296	25.4342			296	24.8133			296	24.3972			296	24.7465			296	23.8283			296	25.2933			296	24.3042
	297	25.7288			297	25.0228			297	24.6158			297	24.9923			297	24.0784			297	25.5607			297	24.5872
	298	26.0238			298	25.3344			298	24.8821			298	25.3163			298	24.336			298	25.8281			298	24.8702
	299	26.3641			299	25.6568			299	25.1908			299	25.6541			299	24.6519			299	26.1591			299	25.1666
	300	26.7364			300	25.9793			300	25.4994			300	25.992			300	24.9697			300	26.4932			300	25.5239
	301	27.1086			301	26.3017			301	25.8081			301	26.3694			301	25.2503			301	26.8596			301	25.8813
	302	27.5077			302	26.6923			302	26.1536			302	26.7547			302	25.5448			302	27.2694			302	26.2467
	303	27.9384			303	27.0985			303	26.5985			303	27.1587			303	25.9221			303	27.6798			303	26.6582
	304	28.3691			304	27.5047			304	27.0434			304	27.6217			304	26.376			304	28.1003			304	27.0697
	305	28.8448			305	27.9754			305	27.4882			305	28.0847			305	26.8583			305	28.5206			305	27.5324
	306	29.3343			306	28.5091			306	27.9434			306	28.5954			306	27.2635			306	28.9402			306	28.0374
	307	29.8169			307	29.0429			307	28.4016			307	29.1193			307	27.7188			307	29.3851			307	28.5484
	308	30.2912			308	29.5768			308	28.8597			308	29.6771			308	28.2488			308	29.8961			308	29.0638
	309	30.7822			309	30.1109			309	29.3179			309	30.2662			309	28.772			309	30.4307			309	29.6321
	310	31.3338			310	30.6535			310	29.7761			310	30.8445			310	29.291			310	31.0456			310	30.2535
	311	31.8773			311	31.2352			311	30.2489			311	31.4085			311	29.8028			311	31.6254			311	30.8256
	312	32.42			312	31.8169			312	30.8909			312	31.985			312	30.3055			312	32.1657			312	31.3715
	313	32.991			313	32.4374			313	31.5329			313	32.5818			313	30.8604			313	32.719			313	31.9517
	314	33.5462			314	33.1047			314	32.1763			314	33.1888			314	31.4544			314	33.2929			314	32.5527
	315	34.0494			315	33.7469			315	32.8611			315	33.8103			315	32.0494			315	33.8696			315	33.1564
	316	34.597			316	34.3621			316	33.5459			316	34.4256			316	32.7341			316	34.4592			316	33.7612
	317	35.1849			317	34.9792			317	34.2641			317	35.0278			317	33.3311			317	35.0524			317	34.3702
	318	35.8094			318	35.6587			318	34.9929			318	35.6345			318	33.8532			318	35.6479			318	34.9796
	319	36.4674			319	36.3389			319	35.7477			319	36.3246			319	34.5071			319	36.3485			319	35.6896
	320	37.182			320	37.1015			320	36.5304			320	37.0147			320	35.1914			320	37.0754			320	36.3995
	321	37.8974			321	37.8641			321	37.313			321	37.7647			321	35.9261			321	37.8248			321	37.1341
	322	38.6146			322	38.6336			322	38.1983			322	38.5217			322	36.6639			322	38.5782			322	37.8659
	323	39.4133			323	39.4621			323	39.1216			323	39.4685			323	37.3917			323	39.3655			323	38.5764
	324	40.2736			324	40.2907			324	40.0455			324	40.3864			324	38.3256			324	40.1884			324	39.4921
	325	41.2205			325	41.2117			325	40.9714			325	41.2298			325	39.2881			325	41.1953			325	40.4
	326	42.2491			326	42.1608			326	41.9936			326	42.2182			326	40.2414			326	42.1302			326	41.1647
	327	43.2457			327	43.131			327	43.0995			327	43.255			327	41.3679			327	43.045			327	42.078
	328	44.2883			328	44.0987			328	44.305			328	44.2853			328	42.7095			328	44.1093			328	43.0852
	329	45.3018			329	45.0548			329	45.5208			329	45.364			329	43.9975			329	45.1357			329	44.1834
	330	46.2792			330	46.0109			330	46.7805			330	46.4153			330	45.2254			330	46.2124			330	45.3013
	331	47.2814			331	47.106			331	48.015			331	47.4343			331	46.704			331	47.3334			331	46.3849
	332	48.2738			332	48.2057			332	49.1975			332	48.5652			332	47.9229			332	48.3398			332	47.5783
	333	49.3944			333	49.2602			333	50.2229			333	49.659			333	49.3664			333	49.3526			333	48.8062
	334	50.2985			334	50.2594			334	51.2435			334	50.6342			334	50.6002			334	50.3612			334	50.0181
	335	51.1751			335	51.2142			335	52.3121			335	51.6166			335	51.7243			335	51.3119			335	51.1746
	336	52.0981			336	52.0994			336	53.3509			336	52.5908			336	52.7139			336	52.2735			336	52.2383
	337	52.8854			337	52.9712			337	54.3662			337	53.5471			337	53.7671			337	53.1268			337	53.2479
	338	53.6967			338	53.825			338	55.2487			338	54.2682			338	54.6769			338	53.9981			338	54.2683
	339	54.4848			339	54.6779			339	56.0829			339	54.9452			339	55.5626			339	54.8052			339	55.1238
	340	55.1928			340	55.3789			340	56.7019			340	55.6327			340	56.3706			340	55.5161			340	56.0046
	341	55.8011			341	56.08			341	57.2436			341	56.3449			341	57.1175			341	56.1667			341	56.8195
	342	56.4164			342	56.6825			342	57.6599			342	56.9874			342	57.7547			342	56.7659			342	57.4731
	343	56.9501			343	57.2671			343	58.0761			343	57.5746			343	58.3884			343	57.3068			343	58.033
	344	57.355			344	57.7791			344	58.4827			344	58.0702			344	58.7812			344	57.7915			344	58.5515
	345	57.7992			345	58.2462			345	58.8816			345	58.4484			345	59.2579			345	58.2445			345	59.0368
	346	58.1916			346	58.6527			346	59.2814			346	58.7697			346	59.6158			346	58.5431			346	59.4212
	347	58.4979			347	58.9647			347	59.6829			347	59.0762			347	60.065			347	58.9025			347	59.7184
	348	58.7066			348	59.2488			348	60.0728			348	59.3737			348	60.4325			348	59.1522			348	59.9638
	349	58.9392			349	59.5242			349	60.1816			349	59.5723			349	60.6411			349	59.3949			349	60.1794
	350	59.0579			350	59.7422			350	60.2903			350	59.7485			350	60.7516			350	59.5632			350	60.3785
	351	59.086			351	59.8895			351	60.326			351	59.8729			351	60.8394			351	59.6683			351	60.4392
	352	59.0879			352	60.0142			352	60.3172			352	59.9721			352	60.8786			352	59.7303			352	60.4922
	353	59.1075			353	60.0559			353	60.2957			353	60.039			353	60.8761			353	59.6859			353	60.5375
	354	59.1345			354	60.0976			354	60.2652			354	60.0271			354	60.7717			354	59.6097			354	60.571
	355	59.1417			355	60.0098			355	60.2415			355	59.9838			355	60.5664			355	59.5352			355	60.5679
	356	59.0155			356	59.9135			356	60.2219			356	59.8663			356	60.4244			356	59.4729			356	60.5124
	357	58.85			357	59.7908			357	60.1485			357	59.7129			357	60.3074			357	59.2759			357	60.3215
	358	58.6216			358	59.6207			358	59.9914			358	59.4867			358	60.1432			358	59.0638			358	60.0926
	359	58.2926			359	59.4506			359	59.7184			359	59.2106			359	59.8688			359	58.7953			359	59.877

## Sheet: sp1
specimen	θgrid	r horizontal_area standardized (default 5000)
WOC176	0	59.0595
	1	58.7019
species and sex	2	58.3065
Stenocypris sp. 1	3	57.9738
female	4	57.6182
RV or LV	5	57.1877
LV	6	56.7395
	7	56.2364
inter-/exterior view	8	55.7726
ext	9	55.271
	10	54.8138
remarks	11	54.3428
XSP-12CA + CanonEOS 5D Mark IV	12	53.7687
transmitted light microscope	13	53.2766
	14	52.6514
	15	52.0771
	16	51.3908
	17	50.7455
	18	50.1227
	19	49.313
	20	48.5886
	21	47.6866
	22	46.8526
	23	46.106
	24	45.322
	25	44.6137
	26	43.8966
	27	43.2293
	28	42.5522
	29	41.9026
	30	41.2914
	31	40.5951
	32	40.0189
	33	39.4188
	34	38.83
	35	38.2531
	36	37.7503
	37	37.2551
	38	36.7627
	39	36.2708
	40	35.8136
	41	35.3896
	42	34.9438
	43	34.4824
	44	34.0438
	45	33.6143
	46	33.2171
	47	32.8351
	48	32.4761
	49	32.1161
	50	31.7553
	51	31.4217
	52	31.1031
	53	30.8055
	54	30.5101
	55	30.2419
	56	29.975
	57	29.7324
	58	29.4898
	59	29.2535
	60	29.0238
	61	28.81
	62	28.6073
	63	28.4097
	64	28.2072
	65	28.0039
	66	27.8202
	67	27.6675
	68	27.5185
	69	27.3872
	70	27.256
	71	27.142
	72	27.0321
	73	26.9212
	74	26.7969
	75	26.6726
	76	26.5754
	77	26.5132
	78	26.4509
	79	26.4026
	80	26.3636
	81	26.3247
	82	26.3017
	83	26.2885
	84	26.2784
	85	26.2828
	86	26.2872
	87	26.2916
	88	26.3244
	89	26.3749
	90	26.4254
	91	26.4709
	92	26.5137
	93	26.5564
	94	26.6027
	95	26.6736
	96	26.7445
	97	26.8154
	98	26.9102
	99	27.0081
	100	27.1061
	101	27.2089
	102	27.3123
	103	27.4219
	104	27.5466
	105	27.6713
	106	27.806
	107	27.9414
	108	28.0815
	109	28.2636
	110	28.4458
	111	28.6354
	112	28.8331
	113	29.0307
	114	29.2404
	115	29.4598
	116	29.6861
	117	29.9314
	118	30.1792
	119	30.4428
	120	30.7064
	121	31.008
	122	31.3318
	123	31.6509
	124	31.9587
	125	32.299
	126	32.6704
	127	33.0413
	128	33.4089
	129	33.7544
	130	34.1377
	131	34.5465
	132	34.9595
	133	35.3735
	134	35.8103
	135	36.2526
	136	36.6506
	137	37.0736
	138	37.527
	139	37.962
	140	38.4167
	141	38.9637
	142	39.5066
	143	39.985
	144	40.4282
	145	40.8923
	146	41.3378
	147	41.8118
	148	42.3444
	149	42.8181
	150	43.3191
	151	43.8499
	152	44.3839
	153	44.88
	154	45.3771
	155	45.8991
	156	46.4543
	157	47.0097
	158	47.5656
	159	48.1329
	160	48.7309
	161	49.2488
	162	49.8195
	163	50.4407
	164	51.02
	165	51.635
	166	52.1085
	167	52.7235
	168	53.2337
	169	53.6953
	170	54.2412
	171	54.7326
	172	55.1962
	173	55.6493
	174	56.2095
	175	56.7398
	176	57.2011
	177	57.6203
	178	58.0139
	179	58.3399
	180	58.6185
	181	58.9355
	182	59.2282
	183	59.4513
	184	59.6158
	185	59.7274
	186	59.7983
	187	59.8236
	188	59.7753
	189	59.6785
	190	59.56
	191	59.2931
	192	58.9481
	193	58.6519
	194	58.1988
	195	57.6724
	196	57.051
	197	56.3797
	198	55.6397
	199	54.8366
	200	53.9859
	201	53.0885
	202	52.0851
	203	51.01
	204	49.9919
	205	48.9857
	206	48.0469
	207	47.1199
	208	46.2105
	209	45.2834
	210	44.3229
	211	43.408
	212	42.4536
	213	41.5079
	214	40.6205
	215	39.782
	216	38.9963
	217	38.2446
	218	37.6181
	219	36.9828
	220	36.2835
	221	35.5805
	222	34.9679
	223	34.4129
	224	33.8559
	225	33.3207
	226	32.8075
	227	32.3646
	228	31.9282
	229	31.5024
	230	31.0775
	231	30.6706
	232	30.2666
	233	29.8857
	234	29.5496
	235	29.2136
	236	28.8789
	237	28.5433
	238	28.203
	239	27.8867
	240	27.6094
	241	27.3319
	242	27.054
	243	26.7777
	244	26.5045
	245	26.2366
	246	26.0063
	247	25.776
	248	25.5594
	249	25.3635
	250	25.1676
	251	24.9462
	252	24.691
	253	24.4358
	254	24.2261
	255	24.0285
	256	23.8308
	257	23.6799
	258	23.5362
	259	23.395
	260	23.2689
	261	23.1429
	262	23.0168
	263	22.9159
	264	22.8161
	265	22.7162
	266	22.6233
	267	22.5337
	268	22.4441
	269	22.3643
	270	22.3069
	271	22.2496
	272	22.1922
	273	22.1595
	274	22.144
	275	22.1285
	276	22.1294
	277	22.1565
	278	22.1837
	279	22.2208
	280	22.2595
	281	22.3379
	282	22.4391
	283	22.5223
	284	22.5942
	285	22.6786
	286	22.7909
	287	22.9044
	288	23.0307
	289	23.1601
	290	23.3072
	291	23.4553
	292	23.6519
	293	23.8484
	294	24.0704
	295	24.3222
	296	24.5693
	297	24.8133
	298	25.1253
	299	25.4766
	300	25.8104
	301	26.1132
	302	26.4491
	303	26.8192
	304	27.2569
	305	27.6948
	306	28.1363
	307	28.6504
	308	29.1857
	309	29.7358
	310	30.299
	311	30.8297
	312	31.3653
	313	31.9294
	314	32.4608
	315	32.9989
	316	33.6643
	317	34.2598
	318	34.8321
	319	35.482
	320	36.1775
	321	36.8544
	322	37.5339
	323	38.2955
	324	39.1666
	325	39.9414
	326	40.8354
	327	41.928
	328	43.0904
	329	44.3571
	330	45.459
	331	46.5755
	332	47.6414
	333	48.7177
	334	49.8565
	335	51.0329
	336	52.0252
	337	52.8196
	338	53.7204
	339	54.7713
	340	55.4981
	341	56.1978
	342	56.8051
	343	57.4695
	344	57.9652
	345	58.4969
	346	58.9168
	347	59.2806
	348	59.6223
	349	59.8845
	350	60.0652
	351	60.1875
	352	60.2006
	353	60.2987
	354	60.2449
	355	60.118
	356	59.9676
	357	59.8512
	358	59.5945
	359	59.3506

## Sheet: sp2
specimen	θgrid	r horizontal_area standardized (default 5000)
WOC547	0	58.1595
	1	57.9444
species and sex	2	57.6467
Stenocypris sp. 2	3	57.2886
female	4	56.9609
RV or LV	5	56.639
LV	6	56.1264
	7	55.6433
inter-/exterior view	8	55.1719
ext	9	54.6753
	10	54.1746
remarks	11	53.5938
XSP-12CA + CanonEOS 5D Mark IV	12	52.9641
transmitted light microscope	13	52.2853
	14	51.616
	15	50.9548
	16	50.2871
	17	49.5238
	18	48.7678
	19	48.039
	20	47.3516
	21	46.7172
	22	46.0695
	23	45.3829
	24	44.6962
	25	44.0092
	26	43.322
	27	42.7215
	28	42.1662
	29	41.626
	30	41.1282
	31	40.6293
	32	40.127
	33	39.6247
	34	39.1248
	35	38.628
	36	38.134
	37	37.6477
	38	37.1614
	39	36.6693
	40	36.1737
	41	35.6812
	42	35.2083
	43	34.736
	44	34.2987
	45	33.8615
	46	33.4398
	47	33.035
	48	32.6385
	49	32.3396
	50	32.0407
	51	31.749
	52	31.4626
	53	31.1762
	54	30.8979
	55	30.6621
	56	30.4264
	57	30.1906
	58	29.9893
	59	29.8084
	60	29.6276
	61	29.4472
	62	29.2674
	63	29.0877
	64	28.9173
	65	28.7614
	66	28.6056
	67	28.4497
	68	28.3021
	69	28.1766
	70	28.0512
	71	27.9258
	72	27.8134
	73	27.7039
	74	27.5944
	75	27.4988
	76	27.4364
	77	27.374
	78	27.3115
	79	27.2556
	80	27.2142
	81	27.1729
	82	27.1315
	83	27.0902
	84	27.0562
	85	27.0574
	86	27.0586
	87	27.0598
	88	27.061
	89	27.064
	90	27.0797
	91	27.0953
	92	27.111
	93	27.1267
	94	27.1679
	95	27.2204
	96	27.273
	97	27.3255
	98	27.3931
	99	27.4935
	100	27.5939
	101	27.6943
	102	27.7886
	103	27.882
	104	27.9753
	105	28.107
	106	28.2553
	107	28.4035
	108	28.5563
	109	28.759
	110	28.9618
	111	29.1646
	112	29.4193
	113	29.6818
	114	29.9443
	115	30.2036
	116	30.4618
	117	30.7201
	118	30.9847
	119	31.2495
	120	31.5529
	121	31.885
	122	32.211
	123	32.5012
	124	32.7915
	125	33.0962
	126	33.4086
	127	33.7232
	128	34.0728
	129	34.4223
	130	34.777
	131	35.1343
	132	35.4934
	133	35.8845
	134	36.2756
	135	36.652
	136	37.0222
	137	37.3941
	138	37.7669
	139	38.1733
	140	38.5862
	141	38.984
	142	39.3819
	143	39.7909
	144	40.2202
	145	40.7042
	146	41.1527
	147	41.5665
	148	42.1306
	149	42.6944
	150	43.1142
	151	43.5341
	152	44.0474
	153	44.5607
	154	45.0728
	155	45.5995
	156	46.1572
	157	46.7215
	158	47.2931
	159	47.8339
	160	48.3689
	161	48.9565
	162	49.4965
	163	49.9995
	164	50.5889
	165	51.1712
	166	51.7459
	167	52.2652
	168	52.8515
	169	53.4974
	170	54.0759
	171	54.6484
	172	55.2051
	173	55.7289
	174	56.2392
	175	56.7745
	176	57.2533
	177	57.6995
	178	58.0613
	179	58.3787
	180	58.635
	181	58.8307
	182	58.9759
	183	59.0169
	184	59.0228
	185	58.9884
	186	58.8816
	187	58.7411
	188	58.5515
	189	58.3248
	190	58.0596
	191	57.7049
	192	57.3201
	193	56.8366
	194	56.2918
	195	55.7307
	196	55.2012
	197	54.5552
	198	53.8862
	199	53.1941
	200	52.4439
	201	51.6407
	202	50.8411
	203	50.062
	204	49.2315
	205	48.4838
	206	47.6425
	207	46.7956
	208	46.0031
	209	45.1768
	210	44.3649
	211	43.6008
	212	42.838
	213	42.0768
	214	41.3536
	215	40.6497
	216	39.9616
	217	39.2915
	218	38.6388
	219	37.9761
	220	37.3121
	221	36.7054
	222	36.1211
	223	35.5525
	224	34.9907
	225	34.4692
	226	33.9614
	227	33.4671
	228	32.982
	229	32.5002
	230	32.0407
	231	31.5811
	232	31.1823
	233	30.8073
	234	30.4323
	235	30.079
	236	29.7346
	237	29.3903
	238	29.0335
	239	28.6692
	240	28.3112
	241	27.9699
	242	27.6287
	243	27.3408
	244	27.088
	245	26.8352
	246	26.5823
	247	26.3219
	248	26.0593
	249	25.7967
	250	25.5477
	251	25.3063
	252	25.065
	253	24.8361
	254	24.6102
	255	24.3842
	256	24.171
	257	23.9812
	258	23.7914
	259	23.6139
	260	23.4809
	261	23.3479
	262	23.2149
	263	23.0822
	264	22.9552
	265	22.8281
	266	22.701
	267	22.6209
	268	22.5547
	269	22.4885
	270	22.4298
	271	22.3839
	272	22.3379
	273	22.3414
	274	22.3558
	275	22.3703
	276	22.3847
	277	22.408
	278	22.4318
	279	22.4557
	280	22.4853
	281	22.5377
	282	22.5901
	283	22.6621
	284	22.7631
	285	22.8642
	286	22.9653
	287	23.0664
	288	23.1946
	289	23.3563
	290	23.518
	291	23.687
	292	23.9017
	293	24.1165
	294	24.3464
	295	24.6138
	296	24.8812
	297	25.1556
	298	25.5228
	299	25.89
	300	26.2703
	301	26.6682
	302	27.0661
	303	27.4968
	304	28.015
	305	28.5327
	306	29.034
	307	29.5354
	308	30.1003
	309	30.6885
	310	31.2642
	311	31.8184
	312	32.3726
	313	32.9069
	314	33.435
	315	33.9802
	316	34.5629
	317	35.1763
	318	35.8645
	319	36.5531
	320	37.2419
	321	37.9885
	322	38.7909
	323	39.6602
	324	40.5496
	325	41.3998
	326	42.3653
	327	43.4002
	328	44.4515
	329	45.4442
	330	46.5549
	331	47.5592
	332	48.4601
	333	49.4995
	334	50.4985
	335	51.3578
	336	52.1678
	337	52.9412
	338	53.6824
	339	54.3669
	340	54.9837
	341	55.5417
	342	56.1179
	343	56.7022
	344	57.169
	345	57.5872
	346	57.9478
	347	58.2993
	348	58.6199
	349	58.8201
	350	58.9612
	351	59.0594
	352	59.1383
	353	59.1664
	354	59.1684
	355	59.0295
	356	58.894
	357	58.7729
	358	58.6465
	359	58.3976

## Sheet: DissiMatr
	WOC477	WOC483	WOC570	WOC602	WOC696	WOC714	WOC499	WOC506	WOC537	WOC541	WOC566	WOC568	WOC571	WOC572	WOC573	WOC574	WOC575	WOC633	WOC643	WOC706	WOC707	dyzoc788	OSBK31	OSBK33	OSBK34	WOC122	WOC146	WOC493	WOC176	WOC547
WOC477	0	0.415386	0.376419	0.350724	0.507149	0.384856	1.48689	2.56252	2.37739	2.30842	2.10371	2.1461	2.20452	2.19853	2.24093	2.41946	2.27395	2.94663	2.67917	2.63944	2.44796	0.39358	1.2786	1.48588	1.14592	1.76781	0.789279	1.55342	1.19286	0.519636
WOC483	0.415386	0	0.405796	0.670819	0.303014	0.531613	1.20379	2.22431	2.02803	1.98339	1.76794	1.81977	1.89224	1.86458	1.91097	2.11066	1.93472	2.60497	2.33983	2.30917	2.13345	0.44249	1.137	1.14055	0.937139	1.41592	0.652274	1.28367	0.97364	0.621593
WOC570	0.376419	0.405796	0	0.55189	0.33243	0.502421	1.32333	2.47558	2.20946	2.20776	1.87039	1.9313	1.98601	1.95213	2.1276	2.2694	2.07358	2.71914	2.41517	2.53273	2.1765	0.530659	1.36786	1.49418	1.18278	1.65189	0.896244	1.52685	1.15857	0.672135
WOC602	0.350724	0.670819	0.55189	0	0.697068	0.417325	1.69852	2.71711	2.46994	2.46456	2.24908	2.32971	2.4143	2.30398	2.41006	2.66607	2.3509	3.04345	2.80803	2.7892	2.60082	0.48186	1.41331	1.65365	1.29155	1.87672	0.901062	1.71286	1.35701	0.577983
WOC696	0.507149	0.303014	0.33243	0.697068	0	0.651225	1.10597	2.21258	1.96494	1.94821	1.65658	1.72192	1.78652	1.75607	1.87201	2.05437	1.84327	2.51588	2.2334	2.27314	2.00611	0.546813	1.34076	1.27246	1.13996	1.40515	0.838346	1.32636	1.09793	0.76326
WOC714	0.384856	0.531613	0.502421	0.417325	0.651225	0	1.66474	2.57911	2.36013	2.33062	2.14007	2.24979	2.34933	2.17357	2.32297	2.59383	2.22021	2.89394	2.66535	2.65819	2.53367	0.422664	1.23768	1.45631	1.09365	1.75102	0.743925	1.54093	1.18098	0.55424
WOC499	1.48689	1.20379	1.32333	1.69852	1.10597	1.66474	0	1.31426	1.0295	1.04041	0.689937	0.746598	0.82181	0.793547	0.858128	1.04932	0.904558	1.57014	1.25933	1.31248	0.997843	1.37097	1.76774	1.27286	1.6789	0.942116	1.41373	1.37413	1.35648	1.6086
WOC506	2.56252	2.22431	2.47558	2.71711	2.21258	2.57911	1.31426	0	0.553108	0.503199	0.916503	0.901941	0.936501	1.12038	0.767388	0.92706	0.835749	1.09642	0.969218	0.39204	0.88215	2.32684	2.14546	1.60285	2.11443	1.08476	1.96809	1.6845	1.78949	2.26274
WOC537	2.37739	2.02803	2.20946	2.46994	1.96494	2.36013	1.0295	0.553108	0	0.380066	0.53609	0.552217	0.566067	0.8733	0.774675	0.827758	0.575109	1.09513	0.840143	0.510755	0.703375	2.16941	2.1716	1.65992	2.1213	1.1244	1.86601	1.73291	1.76517	2.18795
WOC541	2.30842	1.98339	2.20776	2.46456	1.94821	2.33062	1.04041	0.503199	0.380066	0	0.713241	0.633271	0.590462	1.07187	0.739943	0.657641	0.73367	1.18612	0.95769	0.496999	0.861552	2.09152	2.12557	1.58996	2.04049	1.18513	1.79953	1.67447	1.73087	2.06674
WOC566	2.10371	1.76794	1.87039	2.24908	1.65658	2.14007	0.689937	0.916503	0.53609	0.713241	0	0.256114	0.472519	0.528001	0.480815	0.70051	0.451667	1.00608	0.648754	0.837388	0.536602	1.91702	2.19837	1.70575	2.14513	1.12664	1.87064	1.75825	1.78928	2.12968
WOC568	2.1461	1.81977	1.9313	2.32971	1.72192	2.24979	0.746598	0.901941	0.552217	0.633271	0.256114	0	0.306072	0.726202	0.547681	0.536865	0.582041	1.06683	0.690773	0.773061	0.511479	1.99038	2.36991	1.81547	2.27481	1.29107	1.99335	1.93544	1.96534	2.24402
WOC571	2.20452	1.89224	1.98601	2.4143	1.78652	2.34933	0.82181	0.936501	0.566067	0.590462	0.472519	0.306072	0	0.953489	0.775927	0.505123	0.769666	1.2266	0.81643	0.799597	0.470823	2.07706	2.51758	1.94591	2.40142	1.49403	2.12437	2.10279	2.12234	2.35764
WOC572	2.19853	1.86458	1.95213	2.30398	1.75607	2.17357	0.793547	1.12038	0.8733	1.07187	0.528001	0.726202	0.953489	0	0.613853	1.05861	0.478093	0.810045	0.644643	1.0549	0.815129	1.97255	2.11614	1.64595	2.08901	1.02576	1.84546	1.66949	1.69634	2.13709
WOC573	2.24093	1.91097	2.1276	2.41006	1.87201	2.32297	0.858128	0.767388	0.774675	0.739943	0.480815	0.547681	0.775927	0.613853	0	0.673774	0.518414	0.834089	0.644894	0.781567	0.669791	2.02526	2.22708	1.71539	2.19109	1.16881	1.92542	1.78031	1.85284	2.20787
WOC574	2.41946	2.11066	2.2694	2.66607	2.05437	2.59383	1.04932	0.92706	0.827758	0.657641	0.70051	0.536865	0.505123	1.05861	0.673774	0	0.954208	1.17713	0.819702	0.821407	0.57854	2.27076	2.63659	2.06298	2.55047	1.58224	2.28452	2.20105	2.26845	2.54764
WOC575	2.27395	1.93472	2.07358	2.3509	1.84327	2.22021	0.904558	0.835749	0.575109	0.73367	0.451667	0.582041	0.769666	0.478093	0.518414	0.954208	0	0.753445	0.577912	0.759641	0.806456	2.03933	2.09798	1.61812	2.06384	1.02459	1.7979	1.64319	1.67545	2.12358
WOC633	2.94663	2.60497	2.71914	3.04345	2.51588	2.89394	1.57014	1.09642	1.09513	1.18612	1.00608	1.06683	1.2266	0.810045	0.834089	1.17713	0.753445	0	0.468079	1.05999	1.00387	2.68022	2.68385	2.21337	2.67198	1.52128	2.4849	2.19919	2.32681	2.82932
WOC643	2.67917	2.33983	2.41517	2.80803	2.2334	2.66535	1.25933	0.969218	0.840143	0.95769	0.648754	0.690773	0.81643	0.644643	0.644894	0.819702	0.577912	0.468079	0	0.868154	0.608689	2.46101	2.60531	2.10943	2.57271	1.42817	2.32366	2.12078	2.20597	2.64181
WOC706	2.63944	2.30917	2.53273	2.7892	2.27314	2.65819	1.31248	0.39204	0.510755	0.496999	0.837388	0.773061	0.799597	1.0549	0.781567	0.821407	0.759641	1.05999	0.868154	0	0.82064	2.42098	2.45173	1.90765	2.40285	1.33769	2.15918	1.97924	2.08034	2.48679
WOC707	2.44796	2.13345	2.1765	2.60082	2.00611	2.53367	0.997843	0.88215	0.703375	0.861552	0.536602	0.511479	0.470823	0.815129	0.669791	0.57854	0.806456	1.00387	0.608689	0.82064	0	2.29343	2.63914	2.12569	2.56837	1.52313	2.29638	2.19931	2.246	2.54485
dyzoc788	0.39358	0.44249	0.530659	0.48186	0.546813	0.422664	1.37097	2.32684	2.16941	2.09152	1.91702	1.99038	2.07706	1.97255	2.02526	2.27076	2.03933	2.68022	2.46101	2.42098	2.29343	0	1.10306	1.30438	0.989878	1.57059	0.543131	1.42921	1.11478	0.548397
OSBK31	1.2786	1.137	1.36786	1.41331	1.34076	1.23768	1.76774	2.14546	2.1716	2.12557	2.19837	2.36991	2.51758	2.11614	2.22708	2.63659	2.09798	2.68385	2.60531	2.45173	2.63914	1.10306	0	0.647268	0.241088	1.23029	0.639612	0.665463	0.586021	0.908659
OSBK33	1.48588	1.14055	1.49418	1.65365	1.27246	1.45631	1.27286	1.60285	1.65992	1.58996	1.70575	1.81547	1.94591	1.64595	1.71539	2.06298	1.61812	2.21337	2.10943	1.90765	2.12569	1.30438	0.647268	0	0.57339	0.711788	0.801223	0.554032	0.655105	1.11539
OSBK34	1.14592	0.937139	1.18278	1.29155	1.13996	1.09365	1.6789	2.11443	2.1213	2.04049	2.14513	2.27481	2.40142	2.08901	2.19109	2.55047	2.06384	2.67198	2.57271	2.40285	2.56837	0.989878	0.241088	0.57339	0	1.17977	0.535034	0.677657	0.530699	0.757773
WOC122	1.76781	1.41592	1.65189	1.87672	1.40515	1.75102	0.942116	1.08476	1.1244	1.18513	1.12664	1.29107	1.49403	1.02576	1.16881	1.58224	1.02459	1.52128	1.42817	1.33769	1.52313	1.57059	1.23029	0.711788	1.17977	0	1.16167	0.75495	0.937982	1.49824
WOC146	0.789279	0.652274	0.896244	0.901062	0.838346	0.743925	1.41373	1.96809	1.86601	1.79953	1.87064	1.99335	2.12437	1.84546	1.92542	2.28452	1.7979	2.4849	2.32366	2.15918	2.29638	0.543131	0.639612	0.801223	0.535034	1.16167	0	0.962248	0.758645	0.574277
WOC493	1.55342	1.28367	1.52685	1.71286	1.32636	1.54093	1.37413	1.6845	1.73291	1.67447	1.75825	1.93544	2.10279	1.66949	1.78031	2.20105	1.64319	2.19919	2.12078	1.97924	2.19931	1.42921	0.665463	0.554032	0.677657	0.75495	0.962248	0	0.555687	1.21877
WOC176	1.19286	0.97364	1.15857	1.35701	1.09793	1.18098	1.35648	1.78949	1.76517	1.73087	1.78928	1.96534	2.12234	1.69634	1.85284	2.26845	1.67545	2.32681	2.20597	2.08034	2.246	1.11478	0.586021	0.655105	0.530699	0.937982	0.758645	0.555687	0	0.851484
WOC547	0.519636	0.621593	0.672135	0.577983	0.76326	0.55424	1.6086	2.26274	2.18795	2.06674	2.12968	2.24402	2.35764	2.13709	2.20787	2.54764	2.12358	2.82932	2.64181	2.48679	2.54485	0.548397	0.908659	1.11539	0.757773	1.49824	0.574277	1.21877	0.851484	0
Dissimilarity expressed as the Fixed Outline Canberran dissimilarity index. See Wang et al. (2022).
