# Supplementary material for: On Stenocypris (Crustacea, Ostracoda) species from Yunnan Province, southwestern China, with a description of a new species
Source: Zookeys. 2026 Jul 10;1284:271–97. doi: 10.3897/zookeys.1284.195403 (PMC13379715; doi:10.3897/zookeys.1284.195403)
Supplement: Supplementary material 5 — Oblique-dorsal views of the female LVs of Stenocypris species, showing the groove/inner list [file zookeys-1284-271_article-195403__-s005.csv]

Specimen (delete this column when doing PCoA and use numeral sort codes)	sortcode	WOC477	WOC483	WOC570	WOC602	WOC696	WOC714	WOC499	WOC506	WOC537	WOC541	WOC566	WOC568	WOC571	WOC572	WOC573	WOC574	WOC575	WOC633	WOC643	WOC706	WOC707	dyzoc788	OSBK31	OSBK33	OSBK34	WOC122	WOC146	WOC493	WOC176	WOC547	WOC477	WOC483	WOC570	WOC602	WOC696	WOC714	WOC499	WOC506	WOC537	WOC541	WOC566	WOC568	WOC571	WOC572	WOC573	WOC574	WOC575	WOC633
WOC477	1	0	1	1.2	1.1	1.1	1.4	5	3.7	4.6	5.2	5.1	5	4.7	4.9	6.2	6	4.9	4.9	4.3	3.9	3.4	1.5	1.4	1.2	1.2	2.2	1.4	2.3	3.7	2.6	0	0.4	0.4	0.4	0.5	0.4	1.5	2.6	2.4	2.3	2.1	2.1	2.2	2.2	2.2	2.4	2.3	2.9
WOC483	1	1	0	1.1	1.4	1.3	1.5	5.3	4	5	5.5	5.5	5.4	5.1	5.1	6.5	6.3	5.2	5.1	4.4	4.3	3.4	1.9	1.8	1.7	1.9	2.7	2.1	2.5	4.1	2.7	0.4	0	0.4	0.7	0.3	0.5	1.2	2.2	2	2	1.8	1.8	1.9	1.9	1.9	2.1	1.9	2.6
WOC570	1	1.2	1.1	0	1.7	1.4	1.6	5.2	3.9	4.9	5.2	5.4	5.1	5	5	6.3	6.1	4.7	4.8	4.6	4.2	3.3	2.1	1.7	1.5	1.6	2.8	2.2	2.4	3.8	2.2	0.4	0.4	0	0.6	0.3	0.5	1.3	2.5	2.2	2.2	1.9	1.9	2	2	2.1	2.3	2.1	2.7
WOC602	1	1.1	1.4	1.7	0	1.4	1	4.5	3.4	4.2	4.9	4.8	4.9	4.4	4.4	5.8	5.6	4.5	4.8	4.1	3.5	3.2	1.5	1.5	1.4	1.6	2.5	1.6	2	3.5	2.6	0.4	0.7	0.6	0	0.7	0.4	1.7	2.7	2.5	2.5	2.2	2.3	2.4	2.3	2.4	2.7	2.4	3
WOC696	1	1.1	1.3	1.4	1.4	0	1.6	4.6	3.3	4.5	4.8	4.7	4.6	4.3	4.5	5.8	5.7	4.6	4.8	4.3	3.5	3.1	1.2	0.9	1	1	2.2	1.3	2.2	3.3	1.9	0.5	0.3	0.3	0.7	0	0.7	1.1	2.2	2	1.9	1.7	1.7	1.8	1.8	1.9	2.1	1.8	2.5
WOC714	1	1.4	1.5	1.6	1	1.6	0	4.4	3.5	4	4.8	4.8	4.6	4.3	4.4	5.6	5.4	4.4	4.6	4.2	3.3	3.2	1.5	1.8	1.7	1.8	2.9	1.7	2.1	3.2	2.1	0.4	0.5	0.5	0.4	0.7	0	1.7	2.6	2.4	2.3	2.1	2.2	2.3	2.2	2.3	2.6	2.2	2.9
WOC499	2	5	5.3	5.2	4.5	4.6	4.4	0	1.5	1.7	1.1	0.8	0.8	1	0.9	2.1	1.6	1.8	2.5	2.8	1.5	2.4	4.1	4.5	4.1	4.8	5.4	4.7	4.6	2.2	3.5	1.5	1.2	1.3	1.7	1.1	1.7	0	1.3	1	1	0.7	0.7	0.8	0.8	0.9	1	0.9	1.6
WOC506	2	3.7	4	3.9	3.4	3.3	3.5	1.5	0	2.7	1.8	1.6	1.6	1.2	1.2	3.2	2.9	2.3	2.7	2.8	1.1	1.4	3.4	3.3	2.9	3.5	4.1	3.7	3.5	2	2.7	2.6	2.2	2.5	2.7	2.2	2.6	1.3	0	0.6	0.5	0.9	0.9	0.9	1.1	0.8	0.9	0.8	1.1
WOC537	2	4.6	5	4.9	4.2	4.5	4	1.7	2.7	0	2	2.2	2.2	2.3	1.6	2.1	1.7	2.2	2.4	2.4	2.1	3.2	4.1	4.5	4.1	4.7	5.3	4.2	4.4	2.4	4.1	2.4	2	2.2	2.5	2	2.4	1	0.6	0	0.4	0.5	0.6	0.6	0.9	0.8	0.8	0.6	1.1
WOC541	2	5.2	5.5	5.2	4.9	4.8	4.8	1.1	1.8	2	0	1.2	1	1.4	0.9	2	1.6	1.5	2.1	2.5	1.8	2.4	4.6	4.7	4.3	5	5.7	5.1	5.1	2.8	3.7	2.3	2	2.2	2.5	1.9	2.3	1	0.5	0.4	0	0.7	0.6	0.6	1.1	0.7	0.7	0.7	1.2
WOC566	2	5.1	5.5	5.4	4.8	4.7	4.8	0.8	1.6	2.2	1.2	0	0.4	0.9	1	2.3	1.9	2.5	3.1	2.8	1.9	2.5	4.4	4.7	4.3	4.9	5.6	5.1	5	2.6	3.6	2.1	1.8	1.9	2.2	1.7	2.1	0.7	0.9	0.5	0.7	0	0.3	0.5	0.5	0.5	0.7	0.5	1
WOC568	2	5	5.4	5.1	4.9	4.6	4.6	0.8	1.6	2.2	1	0.4	0	0.7	0.6	2.3	1.9	2.2	3	3	1.8	2.6	4.3	4.7	4.2	5	5.6	4.9	5	2.4	3.3	2.1	1.8	1.9	2.3	1.7	2.2	0.7	0.9	0.6	0.6	0.3	0	0.3	0.7	0.5	0.5	0.6	1.1
WOC571	2	4.7	5.1	5	4.4	4.3	4.3	1	1.2	2.3	1.4	0.9	0.7	0	1.2	2.6	2.2	2.4	3	2.9	1.3	2.3	4	4.3	3.9	4.6	5.2	4.6	4.6	2.4	3.4	2.2	1.9	2	2.4	1.8	2.3	0.8	0.9	0.6	0.6	0.5	0.3	0	1	0.8	0.5	0.8	1.2
WOC572	2	4.9	5.1	5	4.4	4.5	4.4	0.9	1.2	1.6	0.9	1	0.6	1.2	0	1.6	1.9	2	1.8	1.9	1.4	1.6	4.2	4.2	4	4.4	4.2	4.6	3.9	1.9	3.7	2.2	1.9	2	2.3	1.8	2.2	0.8	1.1	0.9	1.1	0.5	0.7	1	0	0.6	1.1	0.5	0.8
WOC573	2	6.2	6.5	6.3	5.8	5.8	5.6	2.1	3.2	2.1	2	2.3	2.3	2.6	1.6	0	1.2	2.7	2.8	3	2.7	4.2	5.2	5.8	5.2	6.1	6.5	5.5	5.8	2.5	5.3	2.2	1.9	2.1	2.4	1.9	2.3	0.9	0.8	0.8	0.7	0.5	0.5	0.8	0.6	0	0.7	0.5	0.8
WOC574	2	6	6.3	6.1	5.6	5.7	5.4	1.6	2.9	1.7	1.6	1.9	1.9	2.2	1.9	1.2	0	1.8	2.2	2.4	2.6	3.7	5.1	5.7	5.1	5.9	6.4	5.4	5.7	2.6	4.8	2.4	2.1	2.3	2.7	2.1	2.6	1	0.9	0.8	0.7	0.7	0.5	0.5	1.1	0.7	0	1	1.2
WOC575	2	4.9	5.2	4.7	4.5	4.6	4.4	1.8	2.3	2.2	1.5	2.5	2.2	2.4	2	2.7	1.8	0	1.3	2.6	2.2	2.7	4.4	4.6	4	4.8	5.2	4.5	4.8	2.4	4.1	2.3	1.9	2.1	2.4	1.8	2.2	0.9	0.8	0.6	0.7	0.5	0.6	0.8	0.5	0.5	1	0	0.8
WOC633	2	4.9	5.1	4.8	4.8	4.8	4.6	2.5	2.7	2.4	2.1	3.1	3	3	1.8	2.8	2.2	1.3	0	2.2	2.7	2.5	4.7	4.5	4.1	4.8	4.8	4.8	4.3	2	4.4	2.9	2.6	2.7	3	2.5	2.9	1.6	1.1	1.1	1.2	1	1.1	1.2	0.8	0.8	1.2	0.8	0
WOC643	2	4.3	4.4	4.6	4.1	4.3	4.2	2.8	2.8	2.4	2.5	2.8	3	2.9	1.9	3	2.4	2.6	2.2	0	3.1	3	4.7	4.2	4.1	4.4	3.9	4.5	4	1.9	4.9	2.7	2.3	2.4	2.8	2.2	2.7	1.3	1	0.8	1	0.6	0.7	0.8	0.6	0.6	0.8	0.6	0.5
WOC706	2	3.9	4.3	4.2	3.5	3.5	3.3	1.5	1.1	2.1	1.8	1.9	1.8	1.3	1.4	2.7	2.6	2.2	2.7	3.1	0	1.7	3.4	3.5	3.1	3.7	4.3	3.5	3.6	2	3.1	2.6	2.3	2.5	2.8	2.3	2.7	1.3	0.4	0.5	0.5	0.8	0.8	0.8	1.1	0.8	0.8	0.8	1.1
WOC707	2	3.4	3.4	3.3	3.2	3.1	3.2	2.4	1.4	3.2	2.4	2.5	2.6	2.3	1.6	4.2	3.7	2.7	2.5	3	1.7	0	3.5	2.9	2.8	3	3.7	4	3.1	1.8	2.6	2.4	2.1	2.2	2.6	2	2.5	1	0.9	0.7	0.9	0.5	0.5	0.5	0.8	0.7	0.6	0.8	1
dyzoc788	3	1.5	1.9	2.1	1.5	1.2	1.5	4.1	3.4	4.1	4.6	4.4	4.3	4	4.2	5.2	5.1	4.4	4.7	4.7	3.4	3.5	0	1.4	1.1	1.5	2	1.1	2	3.1	2.3	0.4	0.4	0.5	0.5	0.5	0.4	1.4	2.3	2.2	2.1	1.9	2	2.1	2	2	2.3	2	2.7
OSBK31	3	1.4	1.8	1.7	1.5	0.9	1.8	4.5	3.3	4.5	4.7	4.7	4.7	4.3	4.2	5.8	5.7	4.6	4.5	4.2	3.5	2.9	1.4	0	0.9	0.7	2.1	1.5	2.1	3.2	2	1.3	1.1	1.4	1.4	1.3	1.2	1.8	2.1	2.2	2.1	2.2	2.4	2.5	2.1	2.2	2.6	2.1	2.7
OSBK33	3	1.2	1.7	1.5	1.4	1	1.7	4.1	2.9	4.1	4.3	4.3	4.2	3.9	4	5.2	5.1	4	4.1	4.1	3.1	2.8	1.1	0.9	0	1	1.8	1.3	2	2.7	2.1	1.5	1.1	1.5	1.7	1.3	1.5	1.3	1.6	1.7	1.6	1.7	1.8	1.9	1.6	1.7	2.1	1.6	2.2
OSBK34	3	1.2	1.9	1.6	1.6	1	1.8	4.8	3.5	4.7	5	4.9	5	4.6	4.4	6.1	5.9	4.8	4.8	4.4	3.7	3	1.5	0.7	1	0	2.1	1.6	2	3.3	2.2	1.1	0.9	1.2	1.3	1.1	1.1	1.7	2.1	2.1	2	2.1	2.3	2.4	2.1	2.2	2.6	2.1	2.7
WOC122	3	2.2	2.7	2.8	2.5	2.2	2.9	5.4	4.1	5.3	5.7	5.6	5.6	5.2	4.2	6.5	6.4	5.2	4.8	3.9	4.3	3.7	2	2.1	1.8	2.1	0	2	1.5	3.5	3.6	1.8	1.4	1.7	1.9	1.4	1.8	0.9	1.1	1.1	1.2	1.1	1.3	1.5	1	1.2	1.6	1	1.5
WOC146	3	1.4	2.1	2.2	1.6	1.3	1.7	4.7	3.7	4.2	5.1	5.1	4.9	4.6	4.6	5.5	5.4	4.5	4.8	4.5	3.5	4	1.1	1.5	1.3	1.6	2	0	1.8	3.3	2.4	0.8	0.7	0.9	0.9	0.8	0.7	1.4	2	1.9	1.8	1.9	2	2.1	1.8	1.9	2.3	1.8	2.5
WOC493	3	2.3	2.5	2.4	2	2.2	2.1	4.6	3.5	4.4	5.1	5	5	4.6	3.9	5.8	5.7	4.8	4.3	4	3.6	3.1	2	2.1	2	2	1.5	1.8	0	2.9	2.9	1.6	1.3	1.5	1.7	1.3	1.5	1.4	1.7	1.7	1.7	1.8	1.9	2.1	1.7	1.8	2.2	1.6	2.2
WOC176	4	3.7	4.1	3.8	3.5	3.3	3.2	2.2	2	2.4	2.8	2.6	2.4	2.4	1.9	2.5	2.6	2.4	2	1.9	2	1.8	3.1	3.2	2.7	3.3	3.5	3.3	2.9	0	3.1	1.2	1	1.2	1.4	1.1	1.2	1.4	1.8	1.8	1.7	1.8	2	2.1	1.7	1.9	2.3	1.7	2.3
WOC547	5	2.6	2.7	2.2	2.6	1.9	2.1	3.5	2.7	4.1	3.7	3.6	3.3	3.4	3.7	5.3	4.8	4.1	4.4	4.9	3.1	2.6	2.3	2	2.1	2.2	3.6	2.4	2.9	3.1	0	0.5	0.6	0.7	0.6	0.8	0.6	1.6	2.3	2.2	2.1	2.1	2.2	2.4	2.1	2.2	2.5	2.1	2.8
Delete the first column when doing PCoA analysis.																																Columns 33 to 62: dissimilarity matrix based on LV outline (Data S2).
	Sortcode: 1, S. menghaiensis n. sp.; 2, S. hirutai; 3, S. orientalis; 4, Stenocypris sp. 1; 5, Stenocypris sp. 2.
		Columns 3 to 32: dissimilarity matrix based on soft-part measurements (Data S1).
Other than graded data, the data in each column have been normalized.
[truncated: 18 more columns]
