# Supplementary material for: On Stenocypris (Crustacea, Ostracoda) species from Yunnan Province, southwestern China, with a description of a new species
Source: Zookeys. 2026 Jul 10;1284:271–97. doi: 10.3897/zookeys.1284.195403 (PMC13379715; doi:10.3897/zookeys.1284.195403)
Supplement: Supplementary material 6 — Two undissected specimens of Stenocypris menghaiensis sp. nov. [file zookeys-1284-271_article-195403__-s006.csv]

Specimen (delete this column when doing PCoA and use numeral sort codes)	sortcode	NS	A1seta/LV_norm	h3/h1_norm	WOC573_norm	WOC574_norm	LVH/L_norm	CILwidth	WOC633_norm	WOC602_norm
WOC477	1	0	0.61	0.43	0.95	0.94	0.92	0	0.97	0.13
WOC483	1	0	0.68	0.66	1	0.98	0.81	0	0.87	0.23
WOC570	1	0	0.29	0.69	0.97	0.95	0.92	0	0.9	0.2
WOC602	1	0	0.31	0.6	0.89	0.88	1	0	1	0
WOC696	1	0	0.69	0.42	0.89	0.89	0.85	0	0.83	0.23
WOC714	1	0	0.29	0.45	0.86	0.84	0.88	0	0.97	0.13
WOC499	2	0	0.26	0.6	0.32	0.25	0.49	1	0.53	0.57
WOC506	2	0	0.5	0.26	0.49	0.45	0.15	1	0.37	0.9
WOC537	2	0	0.88	0.14	0.32	0.27	0.25	1	0.37	0.83
WOC541	2	0	0.4	0.33	0.31	0.25	0.27	1	0.4	0.83
WOC566	2	0	0.23	0.33	0.35	0.3	0.36	1	0.33	0.73
WOC568	2	0	0.05	0.42	0.35	0.3	0.37	1	0.37	0.77
WOC571	2	0	0	0.36	0.4	0.34	0.41	1	0.4	0.8
WOC572	2	0	0.21	0.35	0.25	0.3	0.24	1	0.27	0.77
WOC573	2	0	0.52	0.13	0	0.19	0.29	1	0.27	0.8
WOC574	2	0	0.62	0	0.18	0	0.37	1	0.4	0.9
WOC575	2	0	0.71	0.42	0.42	0.28	0.19	1	0.27	0.8
WOC633	2	0	0.79	0.43	0.43	0.34	0	1	0	1
WOC643	2	0	1	0.36	0.46	0.38	0.19	1	0.17	0.93
WOC706	2	0	0.54	0.19	0.42	0.41	0.15	1	0.37	0.93
WOC707	2	0	0.37	0.25	0.65	0.58	0.37	1	0.33	0.87
dyzoc788	3	1	0.02	1	0.8	0.8	0.83	0	0.9	0.17
OSBK31	3	1	0.31	0.53	0.89	0.89	0.54	0	0.9	0.47
OSBK33	3	1	0.27	0.57	0.8	0.8	0.39	0	0.73	0.57
OSBK34	3	1	0.49	0.67	0.94	0.92	0.61	0	0.9	0.43
WOC122	3	1	0.09	0.11	1	1	0.31	0	0.5	0.63
WOC146	3	1	0.04	0.36	0.85	0.84	0.63	0	0.83	0.3
WOC493	3	1	0.38	0.14	0.89	0.89	0.37	0	0.73	0.57
WOC176	4	0	0.08	0.19	0.38	0.41	0.58	0.5	0.77	0.47
WOC547	5	0.5	0.11	0.47	0.82	0.75	0.86	0	0.93	0.2
Delete the first column when doing PCoA analysis.
	Sortcode: 1, S. menghaiensis n. sp.; 2, S. hirutai; 3, S. orientalis; 4, Stenocypris sp. 1; 5, Stenocypris sp. 2.
		NS: natatory setae length, graded. 1, extending to or slightly beyond claws. 0.5, to base of G-claws. 0, to about mid-way of penultimate segment.
			Ratio between the length of the dorsal seta of A1 3rd segment and LV length, normalized value.
				Ratio between h3 and h1 setae of L6, normalized value.
					Columns 6 and 7: dissimilarity with WOC573 and WOC574, the two most outlying specimens in the dataset, based on soft-part measurements (Data S1). Normalized value.
							Height/Length ratio of LV, normalized value.
								Width of posterior calcified inner lamella of LV, graded. 0, narrow. 0.5, intermediate. 1, comparatively wide (conspicuously wider than septal band).
									Columns 10 and 11: LV outline dissimilarity with WOC633 and WOC602, the two most outlying specimens in the dataset based on LV outline. Normalized value.
Other than graded data, the data in each column have been normaliszd.
